# Supplementary material for: Molecular basis for proofreading by the unique exonuclease domain of Family-D DNA polymerases
Source: Nat Commun. 2023 Dec 14;14:8306. doi: 10.1038/s41467-023-44125-x (PMC10721889; doi:10.1038/s41467-023-44125-x)
Supplement: Supplementary file 6 — Source Data [file 41467_2023_44125_MOESM6_ESM.xlsx]

## Sheet: Fig. 1b
	DNA size control			P/T no mismatch				P/T MM-1				ssDNA				DNA primer / RNA template				Phosphorothioate at 3'				RNA size control				ssRNA				RNA primer / RNA template				RNA primer / DNA template
	FAM	Size standards			FAM	Size standards			FAM	Size standards			FAM	Size Standards			FAM	Size Standards			FAM	Size Standards			FAM	Size Standards			FAM	Size Standards			FAM	Size Standards			FAM	Size Standards
scan_time	intensity	intensity		scan_time	intensity	intensity		scan_time	intensity	intensity		scan_time	intensity	intensity		scan_time	intensity	intensity		scan_time	intensity	intensity		scan_time	intensity	intensity		scan_time	intensity	intensity		scan_time	intensity	intensity		scan_time	intensity	intensity
0	18	14		0	12	10		0	14	7		0	12	16		0	13	7		0	15	9		0	9	12		0	8	10		0	7	12		0	11	12
1	5	5		1	13	9		1	14	17		1	4	0		1	11	14		1	19	17		1	18	24		1	15	14		1	12	11		1	10	11
2	5	2		2	22	15		2	20	15		2	15	23		2	18	15		2	7	6		2	12	16		2	21	4		2	10	6		2	16	13
3	20	12		3	0	14		3	15	10		3	4	10		3	14	5		3	12	11		3	12	8		3	15	17		3	18	2		3	14	21
4	14	9		4	9	10		4	13	18		4	12	11		4	19	4		4	16	15		4	10	11		4	25	19		4	14	2		4	12	11
5	9	10		5	11	11		5	23	16		5	12	16		5	16	17		5	21	13		5	11	10		5	25	18		5	10	16		5	13	25
6	12	17		6	11	13		6	11	20		6	11	4		6	21	9		6	16	13		6	18	16		6	21	11		6	15	11		6	11	12
7	16	7		7	6	12		7	0	17		7	4	3		7	11	15		7	17	24		7	11	11		7	28	25		7	14	15		7	11	15
8	6	14		8	21	11		8	15	14		8	10	10		8	28	13		8	9	19		8	15	25		8	22	18		8	23	5		8	10	20
9	7	13		9	11	7		9	11	18		9	12	19		9	8	19		9	21	21		9	11	15		9	14	15		9	10	7		9	10	19
10	14	5		10	14	11		10	13	16		10	10	4		10	5	8		10	8	16		10	22	12		10	19	23		10	13	12		10	8	8
11	7	5		11	19	15		11	16	12		11	7	12		11	15	8		11	16	7		11	15	12		11	14	15		11	14	0		11	17	11
12	7	13		12	12	13		12	0	6		12	6	18		12	16	11		12	8	14		12	8	23		12	11	13		12	12	5		12	11	10
13	16	8		13	9	16		13	11	11		13	12	8		13	18	11		13	16	22		13	11	11		13	17	10		13	12	12		13	18	7
14	16	9		14	17	3		14	19	20		14	14	11		14	18	10		14	6	17		14	13	0		14	9	12		14	10	5		14	11	16
15	12	2		15	15	13		15	21	11		15	12	8		15	10	0		15	16	14		15	12	16		15	3	3		15	3	5		15	7	18
16	0	9		16	4	11		16	7	18		16	11	22		16	14	14		16	12	14		16	8	28		16	0	5		16	16	7		16	0	23
17	14	10		17	16	16		17	13	21		17	11	11		17	22	22		17	19	21		17	13	21		17	25	15		17	13	11		17	22	23
18	12	8		18	22	13		18	11	6		18	14	13		18	21	25		18	1	20		18	5	4		18	20	11		18	14	13		18	9	15
19	13	8		19	14	14		19	10	13		19	12	15		19	18	16		19	17	1		19	5	17		19	12	14		19	8	17		19	10	22
20	8	0		20	12	6		20	12	0		20	13	11		20	15	16		20	16	5		20	12	16		20	9	6		20	19	15		20	9	12
21	9	7		21	4	12		21	13	18		21	4	5		21	10	2		21	9	10		21	8	8		21	8	2		21	17	1		21	12	7
22	13	13		22	8	13		22	16	13		22	5	11		22	7	15		22	12	14		22	8	18		22	5	6		22	16	17		22	11	19
23	7	14		23	11	10		23	6	14		23	0	12		23	17	2		23	16	5		23	11	9		23	17	17		23	10	11		23	14	11
24	22	8		24	1	7		24	4	17		24	14	9		24	12	6		24	10	16		24	14	10		24	19	0		24	8	5		24	16	24
25	11	12		25	6	2		25	10	14		25	14	8		25	11	11		25	11	15		25	0	21		25	19	7		25	10	8		25	10	10
26	12	11		26	4	7		26	17	14		26	9	5		26	10	14		26	25	10		26	4	21		26	12	16		26	16	3		26	21	26
27	15	10		27	13	5		27	2	13		27	15	12		27	12	12		27	0	24		27	11	18		27	19	13		27	18	24		27	11	32
28	9	2		28	16	1		28	16	9		28	4	9		28	13	9		28	14	21		28	17	9		28	30	14		28	7	4		28	13	0
29	14	9		29	8	8		29	12	12		29	5	12		29	17	3		29	8	11		29	18	6		29	18	12		29	12	9		29	14	16
30	5	4		30	0	0		30	17	18		30	15	9		30	19	4		30	7	17		30	8	18		30	16	9		30	0	17		30	18	13
31	14	2		31	3	21		31	15	10		31	3	7		31	18	11		31	11	18		31	11	10		31	16	4		31	11	13		31	15	15
32	23	6		32	4	9		32	8	18		32	9	10		32	16	5		32	13	10		32	14	19		32	32	12		32	8	12		32	14	19
33	14	3		33	11	7		33	18	6		33	13	15		33	9	14		33	5	23		33	9	8		33	23	22		33	9	12		33	8	14
34	13	7		34	5	9		34	12	18		34	12	9		34	12	0		34	5	11		34	14	13		34	24	13		34	7	9		34	12	15
35	6	9		35	20	5		35	17	13		35	1	11		35	17	11		35	10	10		35	13	6		35	21	15		35	19	12		35	13	2
36	12	10		36	7	12		36	10	14		36	12	16		36	15	3		36	12	16		36	8	12		36	27	26		36	23	8		36	8	17
37	14	12		37	8	15		37	10	20		37	8	15		37	0	8		37	14	28		37	5	15		37	23	37		37	8	11		37	0	20
38	11	6		38	7	9		38	8	16		38	11	8		38	9	9		38	18	22		38	17	9		38	30	31		38	9	23		38	2	17
39	9	13		39	12	13		39	0	10		39	2	14		39	10	0		39	16	19		39	17	13		39	25	27		39	10	30		39	17	6
40	15	9		40	12	18		40	19	10		40	8	11		40	14	5		40	13	0		40	14	6		40	32	26		40	15	11		40	9	17
41	11	15		41	9	23		41	14	22		41	7	11		41	9	14		41	17	7		41	7	16		41	12	32		41	13	15		41	12	15
42	11	14		42	6	16		42	19	2		42	13	11		42	6	17		42	11	19		42	12	14		42	19	34		42	6	14		42	6	21
43	5	12		43	4	13		43	20	8		43	5	14		43	10	6		43	22	13		43	13	19		43	20	29		43	2	17		43	9	12
44	13	16		44	11	8		44	23	11		44	14	11		44	19	10		44	15	18		44	8	5		44	17	32		44	13	11		44	15	9
45	13	14		45	12	14		45	13	17		45	0	18		45	10	19		45	9	14		45	9	14		45	22	31		45	16	24		45	8	21
46	18	7		46	6	10		46	13	15		46	9	13		46	9	15		46	12	17		46	0	10		46	8	27		46	27	16		46	2	9
47	13	13		47	1	14		47	15	15		47	11	13		47	24	10		47	14	14		47	11	10		47	26	21		47	11	18		47	19	19
48	18	11		48	9	9		48	19	5		48	3	20		48	14	12		48	16	14		48	20	4		48	17	27		48	10	12		48	9	15
49	0	8		49	4	9		49	11	19		49	3	15		49	10	7		49	6	13		49	1	7		49	15	25		49	14	13		49	7	11
50	8	7		50	4	14		50	11	5		50	3	15		50	18	8		50	14	20		50	17	11		50	23	24		50	12	18		50	8	18
51	8	12		51	10	20		51	9	4		51	6	8		51	14	8		51	15	25		51	10	22		51	0	14		51	21	18		51	11	12
52	7	11		52	11	17		52	19	10		52	10	6		52	17	9		52	4	13		52	10	10		52	15	16		52	16	20		52	15	15
53	11	9		53	11	11		53	14	6		53	11	0		53	17	5		53	5	17		53	10	10		53	17	9		53	15	7		53	17	22
54	10	6		54	5	17		54	19	19		54	12	10		54	20	12		54	11	15		54	10	6		54	10	20		54	20	17		54	11	10
55	8	6		55	6	16		55	9	10		55	8	9		55	15	15		55	11	14		55	10	14		55	6	9		55	12	13		55	11	11
56	9	13		56	2	10		56	12	20		56	14	26		56	7	14		56	1	14		56	14	14		56	0	10		56	27	7		56	15	12
57	12	0		57	11	5		57	21	10		57	13	13		57	21	9		57	11	11		57	19	11		57	16	17		57	21	19		57	1	0
58	9	19		58	15	9		58	11	7		58	13	11		58	19	13		58	9	16		58	11	7		58	23	12		58	17	21		58	8	16
59	8	10		59	10	7		59	16	10		59	12	12		59	14	10		59	6	13		59	12	17		59	11	0		59	14	17		59	11	17
60	17	10		60	7	2		60	6	21		60	7	12		60	14	14		60	3	13		60	14	6		60	16	22		60	13	16		60	8	15
61	14	15		61	11	4		61	9	8		61	14	15		61	18	15		61	9	9		61	8	15		61	14	16		61	17	15		61	4	10
62	11	0		62	12	16		62	8	19		62	11	11		62	12	23		62	5	24		62	10	19		62	10	9		62	13	22		62	4	16
63	14	17		63	11	12		63	14	11		63	0	4		63	18	13		63	8	13		63	12	23		63	14	16		63	22	18		63	16	17
64	14	15		64	6	11		64	9	19		64	9	7		64	11	15		64	10	9		64	10	22		64	5	18		64	7	16		64	9	22
65	17	1		65	5	6		65	1	18		65	15	9		65	11	17		65	13	16		65	11	23		65	13	27		65	14	8		65	20	19
66	10	13		66	3	16		66	9	19		66	3	20		66	1	13		66	16	22		66	9	30		66	5	19		66	12	29		66	8	12
67	17	11		67	3	4		67	17	12		67	12	6		67	19	12		67	10	10		67	15	16		67	17	22		67	26	0		67	14	10
68	7	13		68	12	0		68	6	16		68	21	10		68	14	17		68	13	9		68	12	25		68	2	5		68	15	17		68	3	17
69	9	9		69	11	12		69	13	6		69	7	23		69	11	8		69	1	17		69	16	29		69	16	17		69	0	20		69	12	14
70	13	9		70	12	10		70	20	6		70	15	8		70	11	15		70	11	19		70	1	25		70	10	22		70	17	16		70	4	11
71	9	11		71	12	15		71	14	11		71	16	11		71	6	17		71	9	21		71	15	11		71	14	19		71	18	21		71	8	12
72	13	4		72	8	11		72	9	4		72	8	11		72	10	4		72	12	13		72	7	22		72	29	12		72	24	6		72	14	5
73	18	5		73	11	10		73	4	9		73	9	4		73	7	10		73	0	10		73	18	20		73	13	30		73	12	14		73	12	26
74	21	6		74	8	18		74	13	15		74	12	12		74	10	10		74	8	12		74	8	35		74	18	31		74	23	17		74	15	8
75	20	6		75	3	5		75	10	16		75	15	0		75	12	10		75	5	14		75	11	27		75	18	25		75	18	6		75	22	16
76	10	11		76	13	9		76	18	2		76	8	7		76	2	16		76	18	20		76	10	31		76	14	32		76	9	16		76	4	14
77	11	19		77	0	14		77	15	13		77	4	14		77	11	23		77	11	18		77	11	28		77	14	23		77	21	18		77	15	21
78	12	6		78	13	13		78	9	15		78	10	15		78	11	19		78	0	22		78	15	11		78	18	26		78	16	14		78	10	14
79	9	18		79	10	14		79	6	15		79	14	2		79	1	22		79	12	16		79	7	16		79	13	23		79	18	19		79	11	4
80	0	9		80	9	5		80	15	5		80	10	8		80	1	13		80	11	5		80	3	28		80	24	32		80	21	31		80	13	1
81	12	4		81	7	5		81	9	20		81	6	12		81	13	10		81	9	18		81	14	15		81	13	20		81	11	14		81	13	10
82	12	4		82	21	3		82	12	7		82	11	13		82	13	11		82	15	23		82	3	21		82	23	24		82	16	10		82	15	0
83	2	14		83	5	13		83	3	24		83	10	16		83	14	23		83	9	13		83	7	22		83	15	36		83	20	10		83	10	18
84	13	13		84	8	7		84	12	14		84	5	12		84	15	14		84	16	22		84	10	17		84	15	31		84	20	17		84	7	10
85	4	16		85	3	1		85	16	19		85	9	11		85	4	14		85	2	38		85	0	22		85	15	20		85	14	24		85	8	14
86	20	8		86	7	7		86	5	21		86	7	9		86	3	11		86	13	24		86	12	0		86	14	18		86	12	21		86	13	15
87	13	9		87	9	2		87	15	7		87	9	5		87	11	16		87	12	17		87	6	17		87	23	19		87	4	11		87	10	13
88	13	11		88	6	9		88	16	18		88	23	12		88	14	14		88	12	0		88	14	21		88	17	26		88	12	10		88	9	5
89	15	7		89	7	4		89	11	5		89	11	14		89	18	20		89	18	19		89	12	10		89	8	26		89	11	9		89	16	7
90	9	9		90	9	9		90	13	15		90	12	8		90	12	0		90	4	13		90	19	23		90	9	19		90	15	11		90	1	24
91	11	10		91	6	14		91	10	17		91	19	17		91	7	4		91	1	6		91	12	19		91	6	16		91	12	3		91	12	15
92	10	10		92	12	10		92	15	19		92	14	7		92	12	15		92	9	17		92	13	27		92	12	11		92	21	24		92	0	6
93	14	0		93	11	15		93	18	0		93	10	4		93	8	16		93	6	8		93	3	22		93	20	20		93	21	12		93	7	12
94	9	17		94	7	12		94	15	16		94	7	4		94	8	11		94	9	18		94	8	8		94	18	11		94	17	9		94	12	11
95	13	18		95	8	18		95	5	10		95	12	4		95	7	8		95	11	11		95	16	24		95	9	16		95	7	19		95	8	10
96	9	7		96	13	12		96	4	9		96	8	5		96	12	21		96	16	11		96	9	9		96	8	19		96	10	18		96	16	6
97	10	11		97	9	8		97	10	21		97	10	11		97	9	12		97	10	12		97	14	29		97	17	28		97	7	11		97	10	9
98	11	16		98	8	18		98	0	18		98	17	15		98	11	25		98	0	21		98	11	18		98	12	20		98	13	13		98	13	7
99	4	15		99	16	10		99	8	18		99	15	12		99	8	13		99	8	10		99	16	20		99	13	11		99	13	6		99	16	6
100	16	17		100	15	9		100	13	15		100	18	11		100	10	8		100	19	11		100	11	21		100	7	11		100	10	16		100	13	17
101	9	8		101	13	11		101	5	4		101	7	8		101	3	15		101	2	18		101	17	25		101	15	32		101	11	11		101	10	6
102	10	15		102	9	5		102	9	10		102	15	7		102	5	13		102	0	18		102	13	29		102	2	21		102	13	6		102	17	15
103	12	17		103	12	9		103	11	6		103	18	5		103	5	14		103	14	11		103	21	19		103	18	17		103	21	11		103	16	6
104	13	7		104	7	9		104	13	2		104	22	15		104	10	11		104	5	17		104	23	7		104	9	10		104	7	11		104	19	14
105	10	14		105	13	0		105	21	12		105	23	28		105	3	16		105	14	20		105	18	11		105	4	4		105	7	7		105	17	15
106	16	2		106	10	14		106	12	13		106	14	13		106	3	19		106	15	20		106	9	21		106	9	24		106	15	12		106	18	19
107	12	15		107	12	11		107	10	17		107	8	7		107	7	10		107	12	19		107	16	26		107	7	17		107	14	11		107	22	6
108	15	11		108	5	5		108	18	5		108	14	6		108	13	5		108	15	7		108	16	24		108	13	7		108	8	9		108	8	4
109	12	11		109	13	13		109	6	23		109	10	9		109	5	8		109	17	11		109	16	21		109	14	9		109	11	9		109	9	9
110	11	11		110	8	14		110	10	9		110	14	14		110	14	30		110	9	19		110	20	19		110	24	6		110	8	10		110	18	10
111	14	8		111	13	15		111	8	4		111	20	0		111	12	2		111	13	17		111	17	19		111	17	7		111	11	10		111	14	14
112	10	13		112	18	7		112	6	11		112	14	8		112	6	16		112	16	6		112	10	26		112	8	6		112	7	16		112	3	11
113	12	14		113	8	11		113	11	11		113	16	10		113	12	10		113	13	30		113	14	20		113	5	11		113	9	20		113	12	15
114	16	17		114	11	13		114	13	14		114	26	9		114	13	12		114	7	12		114	25	2		114	8	8		114	22	14		114	8	18
115	15	10		115	15	14		115	13	6		115	16	4		115	5	20		115	10	20		115	16	10		115	16	3		115	8	12		115	6	19
116	3	10		116	13	13		116	1	19		116	13	5		116	14	21		116	17	10		116	15	21		116	18	7		116	16	16		116	7	16
117	20	15		117	13	16		117	8	8		117	0	8		117	11	14		117	14	16		117	15	8		117	20	7		117	15	8		117	6	9
118	15	11		118	5	4		118	12	4		118	21	1		118	7	13		118	15	7		118	15	14		118	12	1		118	3	16		118	19	2
119	17	11		119	17	16		119	5	11		119	18	12		119	15	18		119	11	3		119	9	15		119	13	6		119	8	18		119	6	14
120	4	23		120	12	16		120	17	10		120	17	6		120	14	18		120	7	15		120	20	15		120	13	7		120	12	10		120	11	7
121	13	23		121	2	11		121	16	16		121	22	5		121	14	6		121	16	8		121	13	5		121	0	0		121	13	20		121	6	10
122	5	17		122	22	10		122	4	10		122	28	12		122	15	16		122	16	12		122	8	26		122	10	10		122	3	19		122	9	15
123	11	7		123	25	0		123	17	6		123	14	15		123	11	10		123	5	4		123	18	9		123	3	7		123	6	0		123	6	0
124	9	21		124	0	5		124	6	17		124	16	8		124	5	18		124	14	5		124	0	13		124	3	4		124	14	19		124	10	12
125	13	22		125	2	5		125	13	12		125	13	8		125	8	15		125	1	8		125	10	15		125	20	9		125	4	15		125	12	11
126	7	21		126	6	7		126	11	18		126	20	12		126	19	14		126	17	7		126	10	24		126	15	17		126	5	21		126	7	11
127	8	8		127	5	10		127	12	15		127	7	13		127	11	22		127	6	9		127	20	20		127	5	14		127	2	13		127	12	17
128	2	22		128	9	11		128	6	12		128	18	6		128	15	9		128	4	9		128	14	19		128	17	11		128	13	16		128	9	12
129	16	13		129	4	12		129	15	21		129	16	22		129	12	19		129	14	3		129	25	9		129	13	10		129	0	13		129	4	12
130	6	20		130	14	4		130	16	16		130	15	6		130	8	10		130	4	11		130	16	10		130	11	14		130	8	22		130	12	10
131	9	21		131	6	7		131	17	15		131	21	12		131	25	17		131	10	15		131	12	17		131	15	12		131	7	17		131	5	10
132	10	20		132	18	6		132	17	20		132	15	6		132	11	9		132	18	9		132	5	20		132	17	17		132	2	0		132	4	19
133	6	15		133	7	9		133	15	19		133	7	17		133	20	8		133	10	11		133	16	18		133	17	7		133	10	17		133	13	4
134	11	28		134	10	15		134	19	12		134	16	10		134	7	20		134	13	12		134	11	21		134	6	15		134	20	9		134	13	21
135	13	26		135	8	8		135	14	20		135	12	16		135	22	23		135	15	8		135	12	23		135	11	19		135	7	11		135	5	13
136	11	14		136	16	6		136	11	9		136	21	7		136	14	22		136	9	7		136	19	4		136	18	18		136	9	1		136	14	15
137	19	14		137	8	16		137	18	0		137	15	15		137	11	10		137	15	0		137	13	16		137	18	16		137	11	8		137	11	3
138	5	17		138	9	18		138	11	18		138	17	24		138	14	16		138	30	12		138	18	19		138	30	10		138	11	10		138	18	0
139	5	22		139	2	14		139	10	14		139	19	18		139	8	0		139	25	8		139	15	19		139	21	16		139	6	17		139	4	10
140	14	30		140	9	14		140	14	16		140	4	8		140	10	18		140	21	19		140	15	9		140	8	10		140	12	17		140	15	19
141	4	0		141	12	12		141	20	13		141	20	18		141	17	9		141	24	5		141	10	16		141	22	12		141	12	14		141	15	17
142	18	23		142	7	14		142	12	19		142	6	6		142	11	11		142	20	11		142	7	14		142	17	11		142	7	11		142	13	11
143	13	17		143	4	0		143	17	18		143	9	17		143	17	9		143	18	14		143	17	15		143	21	1		143	10	16		143	13	4
144	10	9		144	12	19		144	4	14		144	10	10		144	12	10		144	21	10		144	16	17		144	18	23		144	16	19		144	6	9
145	11	17		145	12	14		145	21	16		145	9	13		145	21	18		145	21	12		145	13	9		145	19	12		145	13	18		145	20	7
146	8	14		146	5	17		146	11	8		146	14	17		146	3	12		146	20	13		146	9	0		146	11	13		146	14	19		146	13	15
147	5	4		147	11	16		147	9	15		147	11	12		147	7	9		147	20	15		147	23	7		147	15	16		147	14	17		147	19	15
148	12	20		148	9	10		148	17	23		148	11	17		148	11	18		148	14	11		148	2	11		148	14	18		148	11	19		148	5	6
149	13	18		149	1	22		149	20	20		149	10	23		149	4	17		149	18	10		149	11	11		149	16	10		149	8	17		149	18	11
150	0	10		150	6	10		150	15	17		150	15	12		150	11	15		150	16	18		150	15	10		150	17	6		150	17	13		150	14	12
151	4	14		151	4	17		151	18	12		151	23	22		151	10	25		151	10	12		151	6	9		151	21	14		151	21	13		151	16	14
152	14	22		152	12	17		152	0	15		152	21	0		152	4	14		152	13	6		152	14	11		152	10	3		152	10	13		152	14	16
153	11	12		153	3	8		153	8	10		153	12	7		153	8	9		153	27	10		153	8	11		153	20	7		153	8	18		153	4	12
154	6	15		154	1	8		154	3	12		154	3	16		154	0	10		154	18	17		154	12	7		154	14	15		154	13	11		154	13	18
155	13	18		155	10	21		155	6	1		155	11	16		155	13	16		155	19	7		155	6	13		155	15	11		155	10	18		155	15	18
156	11	13		156	12	2		156	9	20		156	13	18		156	23	10		156	15	8		156	8	15		156	19	12		156	20	9		156	14	3
157	17	10		157	11	7		157	15	10		157	11	16		157	17	10		157	20	11		157	15	9		157	18	0		157	10	10		157	8	4
158	3	21		158	4	19		158	18	10		158	10	14		158	22	10		158	15	13		158	12	12		158	13	15		158	17	10		158	12	10
159	3	24		159	4	17		159	11	13		159	10	10		159	13	11		159	19	16		159	12	20		159	0	11		159	14	10		159	3	6
160	14	23		160	11	24		160	18	16		160	3	30		160	11	20		160	22	14		160	2	6		160	14	14		160	5	10		160	0	25
161	13	13		161	1	4		161	9	16		161	0	19		161	9	17		161	19	15		161	8	11		161	0	0		161	10	16		161	3	12
162	18	19		162	11	11		162	15	12		162	13	11		162	19	8		162	0	8		162	4	19		162	16	13		162	19	9		162	12	9
163	4	23		163	9	12		163	20	17		163	10	12		163	20	4		163	20	18		163	12	18		163	17	19		163	13	16		163	21	15
164	8	12		164	7	13		164	6	7		164	18	20		164	14	20		164	19	4		164	8	22		164	6	7		164	13	14		164	16	17
165	12	19		165	7	20		165	14	3		165	11	15		165	17	9		165	24	9		165	7	6		165	17	13		165	11	9		165	6	12
166	16	15		166	10	9		166	3	3		166	9	13		166	10	12		166	20	3		166	7	7		166	18	12		166	9	9		166	3	20
167	25	19		167	9	14		167	3	10		167	17	17		167	8	15		167	12	11		167	0	16		167	22	16		167	18	11		167	8	18
168	12	17		168	13	16		168	8	17		168	18	18		168	13	10		168	18	11		168	16	7		168	16	23		168	16	10		168	8	19
169	16	12		169	15	17		169	9	15		169	6	15		169	7	16		169	24	10		169	12	15		169	13	14		169	10	5		169	10	20
170	10	28		170	15	12		170	5	18		170	15	22		170	11	9		170	18	9		170	6	14		170	10	12		170	13	16		170	8	6
171	18	9		171	8	16		171	10	9		171	6	28		171	7	0		171	15	21		171	11	20		171	17	8		171	0	18		171	6	25
172	9	8		172	14	5		172	8	3		172	15	16		172	8	22		172	19	9		172	8	16		172	18	24		172	8	7		172	15	7
173	16	19		173	8	16		173	12	7		173	10	14		173	18	10		173	14	9		173	16	27		173	10	24		173	11	13		173	8	24
174	14	20		174	11	7		174	14	19		174	9	16		174	15	9		174	14	7		174	10	13		174	14	28		174	14	17		174	5	14
175	10	11		175	14	4		175	2	14		175	18	12		175	6	8		175	18	9		175	17	13		175	10	24		175	9	7		175	14	9
176	13	10		176	12	7		176	4	9		176	10	21		176	6	12		176	19	19		176	6	16		176	11	14		176	16	20		176	8	12
177	10	14		177	16	15		177	12	13		177	12	19		177	12	12		177	21	16		177	11	6		177	10	27		177	16	23		177	0	12
178	7	10		178	10	12		178	7	6		178	14	13		178	16	12		178	16	10		178	8	18		178	21	29		178	7	3		178	3	16
179	13	11		179	6	7		179	3	11		179	21	12		179	4	13		179	27	13		179	13	9		179	16	25		179	14	7		179	5	15
180	22	0		180	15	9		180	4	5		180	15	8		180	14	1		180	29	9		180	21	12		180	15	18		180	8	0		180	14	11
181	18	17		181	14	8		181	14	6		181	14	11		181	0	1		181	19	11		181	8	5		181	15	16		181	17	7		181	4	14
182	7	7		182	16	13		182	18	4		182	19	21		182	15	18		182	22	12		182	5	5		182	15	11		182	14	11		182	4	13
183	8	4		183	19	8		183	3	14		183	17	19		183	3	14		183	11	4		183	0	13		183	16	18		183	15	1		183	15	17
184	8	7		184	22	6		184	19	4		184	22	14		184	15	16		184	21	6		184	14	20		184	10	27		184	19	17		184	7	14
185	16	9		185	12	17		185	9	14		185	16	15		185	12	3		185	9	1		185	9	10		185	5	9		185	6	13		185	11	12
186	15	0		186	15	16		186	17	5		186	13	15		186	11	2		186	19	10		186	17	13		186	13	26		186	11	9		186	8	11
187	13	11		187	10	16		187	9	10		187	15	11		187	6	18		187	11	16		187	2	21		187	10	10		187	24	9		187	8	19
188	14	14		188	12	9		188	16	2		188	9	9		188	11	11		188	14	3		188	9	17		188	9	18		188	14	20		188	4	17
189	16	11		189	7	1		189	6	20		189	11	16		189	10	5		189	13	9		189	0	11		189	7	11		189	25	11		189	10	18
190	21	2		190	12	7		190	11	15		190	9	5		190	15	10		190	10	6		190	13	14		190	13	18		190	12	14		190	9	12
191	14	1		191	11	8		191	9	16		191	14	0		191	4	12		191	3	7		191	13	1		191	13	17		191	15	19		191	10	23
192	14	3		192	20	6		192	6	5		192	15	6		192	2	11		192	19	17		192	12	12		192	12	19		192	13	4		192	11	24
193	17	17		193	4	2		193	7	5		193	26	11		193	13	9		193	10	1		193	13	19		193	4	9		193	15	9		193	6	21
194	20	9		194	7	11		194	24	6		194	15	14		194	14	13		194	2	11		194	4	6		194	14	19		194	14	16		194	5	23
195	18	14		195	16	15		195	9	6		195	14	7		195	17	4		195	7	6		195	16	10		195	9	6		195	17	3		195	8	11
196	0	14		196	16	11		196	6	12		196	11	8		196	14	10		196	7	0		196	13	9		196	11	0		196	22	11		196	8	4
197	3	10		197	23	13		197	10	9		197	13	12		197	14	5		197	12	10		197	5	14		197	10	5		197	16	8		197	4	21
198	11	14		198	16	6		198	10	8		198	15	13		198	11	9		198	14	12		198	6	20		198	15	11		198	24	3		198	19	8
199	19	9		199	11	4		199	12	0		199	14	1		199	14	3		199	7	3		199	3	14		199	11	12		199	23	8		199	11	6
200	15	2		200	0	12		200	14	6		200	15	16		200	9	7		200	8	9		200	11	2		200	14	8		200	26	5		200	2	20
201	14	8		201	7	0		201	11	11		201	11	3		201	8	0		201	2	1		201	8	7		201	15	11		201	22	12		201	4	0
202	16	6		202	2	5		202	3	19		202	0	9		202	11	9		202	11	9		202	9	6		202	0	22		202	12	11		202	6	18
203	15	11		203	14	18		203	16	9		203	8	16		203	9	3		203	0	11		203	20	0		203	13	17		203	22	16		203	9	12
204	10	17		204	8	15		204	15	1		204	12	6		204	13	9		204	7	9		204	1	11		204	21	14		204	9	10		204	17	16
205	8	15		205	6	22		205	17	11		205	12	14		205	14	18		205	6	10		205	12	22		205	17	30		205	5	20		205	1	14
206	9	13		206	7	18		206	12	19		206	10	17		206	11	10		206	10	14		206	11	8		206	19	40		206	21	17		206	7	16
207	18	4		207	22	19		207	8	8		207	13	16		207	9	18		207	5	21		207	13	7		207	19	15		207	23	0		207	13	35
208	22	15		208	10	23		208	16	15		208	11	15		208	21	15		208	2	12		208	2	23		208	17	28		208	20	14		208	4	23
209	16	6		209	16	20		209	8	8		209	17	5		209	12	20		209	11	12		209	9	13		209	20	35		209	0	10		209	13	21
210	16	2		210	15	16		210	0	15		210	8	13		210	13	7		210	11	12		210	12	12		210	28	22		210	15	8		210	14	19
211	11	15		211	13	13		211	12	3		211	6	22		211	15	17		211	12	2		211	6	16		211	18	38		211	4	8		211	16	15
212	10	14		212	5	3		212	16	10		212	28	12		212	15	11		212	4	11		212	4	11		212	19	35		212	20	10		212	10	19
213	10	7		213	14	9		213	8	7		213	0	6		213	11	7		213	2	9		213	14	5		213	17	21		213	18	3		213	3	23
214	13	12		214	15	21		214	15	5		214	10	13		214	9	5		214	9	6		214	15	16		214	17	34		214	20	20		214	11	20
215	16	16		215	5	13		215	15	6		215	2	12		215	6	11		215	2	11		215	12	19		215	27	36		215	11	17		215	21	25
216	13	9		216	13	17		216	13	9		216	6	16		216	10	16		216	5	15		216	8	13		216	4	34		216	16	17		216	8	30
217	14	7		217	9	14		217	12	18		217	14	11		217	8	22		217	5	17		217	13	22		217	23	22		217	12	17		217	7	19
218	21	6		218	15	12		218	14	15		218	13	11		218	18	25		218	13	16		218	25	8		218	22	35		218	19	9		218	5	23
219	10	15		219	18	18		219	5	10		219	7	30		219	13	10		219	9	13		219	21	21		219	13	14		219	18	12		219	13	15
220	13	11		220	17	14		220	14	8		220	7	14		220	16	6		220	6	21		220	13	21		220	9	23		220	16	30		220	6	17
221	14	0		221	6	24		221	16	17		221	9	10		221	9	14		221	6	12		221	10	12		221	19	21		221	4	18		221	4	5
222	18	9		222	9	12		222	14	13		222	15	11		222	9	10		222	8	15		222	18	6		222	24	27		222	9	21		222	15	14
223	19	6		223	12	14		223	20	12		223	9	19		223	10	15		223	9	9		223	12	9		223	22	22		223	22	19		223	15	17
224	16	18		224	5	15		224	9	7		224	22	8		224	8	8		224	10	7		224	14	19		224	22	20		224	16	10		224	5	20
225	13	7		225	10	15		225	5	9		225	5	11		225	7	6		225	9	14		225	11	11		225	21	27		225	11	24		225	13	25
226	8	11		226	7	8		226	8	20		226	14	11		226	4	14		226	6	9		226	14	14		226	27	29		226	11	9		226	9	13
227	8	17		227	8	12		227	12	8		227	10	9		227	8	25		227	9	8		227	13	11		227	15	27		227	14	15		227	15	17
228	16	15		228	12	8		228	3	14		228	4	5		228	8	17		228	23	17		228	7	9		228	13	36		228	18	15		228	8	23
229	17	14		229	6	15		229	11	11		229	8	19		229	4	22		229	8	20		229	20	10		229	22	27		229	8	7		229	3	14
230	17	10		230	12	12		230	15	13		230	10	8		230	18	15		230	11	10		230	12	16		230	22	28		230	16	10		230	8	11
231	13	12		231	1	17		231	11	7		231	7	14		231	19	10		231	10	16		231	25	14		231	12	22		231	8	2		231	9	20
232	16	19		232	17	14		232	9	14		232	8	10		232	9	15		232	10	13		232	22	17		232	13	18		232	17	8		232	16	10
233	10	11		233	8	4		233	13	9		233	6	11		233	11	10		233	22	2		233	22	16		233	14	26		233	11	2		233	2	11
234	13	3		234	6	20		234	6	11		234	11	14		234	12	6		234	8	6		234	9	14		234	5	15		234	13	20		234	6	6
235	14	11		235	8	8		235	6	11		235	17	10		235	14	7		235	12	10		235	14	13		235	11	16		235	15	8		235	15	15
236	10	6		236	9	10		236	11	10		236	9	16		236	17	17		236	12	5		236	14	12		236	4	17		236	10	11		236	11	14
237	10	18		237	10	2		237	6	8		237	13	8		237	6	14		237	19	1		237	11	16		237	11	24		237	3	20		237	5	17
238	10	16		238	3	26		238	12	18		238	7	11		238	18	10		238	8	13		238	20	10		238	12	21		238	11	3		238	11	21
239	14	16		239	1	11		239	13	7		239	13	7		239	6	7		239	19	13		239	16	8		239	8	17		239	9	14		239	2	17
240	9	12		240	1	11		240	12	0		240	19	10		240	11	12		240	13	8		240	17	19		240	8	22		240	5	17		240	10	13
241	11	6		241	8	23		241	8	10		241	13	16		241	11	10		241	8	2		241	0	3		241	16	26		241	16	7		241	11	6
242	14	13		242	17	14		242	18	9		242	18	6		242	12	5		242	18	0		242	3	6		242	17	15		242	18	17		242	11	10
243	8	9		243	8	6		243	14	12		243	5	14		243	11	6		243	12	12		243	11	14		243	16	25		243	3	19		243	10	9
244	9	8		244	6	18		244	19	0		244	4	16		244	8	0		244	20	18		244	18	23		244	4	16		244	10	18		244	13	15
245	1	10		245	10	5		245	10	6		245	12	0		245	4	10		245	19	7		245	12	29		245	11	20		245	13	9		245	13	6
246	20	18		246	11	11		246	13	4		246	15	14		246	4	14		246	10	11		246	15	18		246	21	18		246	7	12		246	8	14
247	6	13		247	18	4		247	14	21		247	13	15		247	14	1		247	12	15		247	7	14		247	18	27		247	0	13		247	4	9
248	20	12		248	3	18		248	13	8		248	8	13		248	11	15		248	15	19		248	16	15		248	21	29		248	1	0		248	13	19
249	12	11		249	13	10		249	11	0		249	17	4		249	13	4		249	0	12		249	12	19		249	14	31		249	7	9		249	13	17
250	20	3		250	10	15		250	13	14		250	17	6		250	19	10		250	21	13		250	11	0		250	13	15		250	11	6		250	9	4
251	19	10		251	0	12		251	10	6		251	11	15		251	14	6		251	4	4		251	17	20		251	11	18		251	12	5		251	6	8
252	11	8		252	17	19		252	11	12		252	7	15		252	12	19		252	9	22		252	28	23		252	9	17		252	9	4		252	12	15
253	15	6		253	8	12		253	11	17		253	14	16		253	9	7		253	15	16		253	15	11		253	17	20		253	9	15		253	0	21
254	17	9		254	3	22		254	9	12		254	9	0		254	0	17		254	9	15		254	18	12		254	15	22		254	9	14		254	4	12
255	18	19		255	4	14		255	17	11		255	17	10		255	14	19		255	9	6		255	6	14		255	12	17		255	14	2		255	3	1
256	12	5		256	7	17		256	6	22		256	0	1		256	5	20		256	17	12		256	15	11		256	15	16		256	10	5		256	10	11
257	19	16		257	10	0		257	11	9		257	10	20		257	14	9		257	15	18		257	12	17		257	13	16		257	13	10		257	14	6
258	15	5		258	9	5		258	13	8		258	15	15		258	14	5		258	13	15		258	15	12		258	14	5		258	16	10		258	5	11
259	0	1		259	10	11		259	12	9		259	11	4		259	2	4		259	3	11		259	20	25		259	6	19		259	6	19		259	6	4
260	16	18		260	14	14		260	15	8		260	5	3		260	18	10		260	13	14		260	22	17		260	6	24		260	14	4		260	12	2
261	6	2		261	6	12		261	6	19		261	14	12		261	14	10		261	19	9		261	13	14		261	4	0		261	16	5		261	20	11
262	7	0		262	12	1		262	8	21		262	21	10		262	13	6		262	6	5		262	19	7		262	13	13		262	13	6		262	11	7
263	8	15		263	14	5		263	13	14		263	15	17		263	24	10		263	17	16		263	16	11		263	4	14		263	16	18		263	4	1
264	6	5		264	12	10		264	10	2		264	13	12		264	17	5		264	17	10		264	11	23		264	9	0		264	12	13		264	11	3
265	15	0		265	2	15		265	12	17		265	10	11		265	15	12		265	14	9		265	22	23		265	19	5		265	4	18		265	15	4
266	17	11		266	15	7		266	10	16		266	17	14		266	10	5		266	14	11		266	15	18		266	5	13		266	4	14		266	16	14
267	3	10		267	10	11		267	0	10		267	3	13		267	11	9		267	13	18		267	18	22		267	3	10		267	5	18		267	12	14
268	18	12		268	8	15		268	13	16		268	4	12		268	17	1		268	9	15		268	22	14		268	2	16		268	8	6		268	13	4
269	13	5		269	18	9		269	18	12		269	23	17		269	8	7		269	9	6		269	18	14		269	11	18		269	12	13		269	16	1
270	16	6		270	8	5		270	3	18		270	20	23		270	19	8		270	5	17		270	10	14		270	11	14		270	19	13		270	12	2
271	16	5		271	5	12		271	26	4		271	11	8		271	17	9		271	3	13		271	16	17		271	5	9		271	4	16		271	10	21
272	18	4		272	3	7		272	17	11		272	14	2		272	16	16		272	15	0		272	21	27		272	0	14		272	6	23		272	12	5
273	14	0		273	12	17		273	15	16		273	17	7		273	8	5		273	24	13		273	5	26		273	19	6		273	8	12		273	13	4
274	12	12		274	11	12		274	11	16		274	8	24		274	7	17		274	26	21		274	12	10		274	10	18		274	10	15		274	13	2
275	14	14		275	0	3		275	5	13		275	9	7		275	11	4		275	11	7		275	10	6		275	15	6		275	5	7		275	12	10
276	20	5		276	5	18		276	12	6		276	15	13		276	18	12		276	17	9		276	10	14		276	11	18		276	10	17		276	17	10
277	6	0		277	7	22		277	15	19		277	8	7		277	11	18		277	13	5		277	9	17		277	7	21		277	6	12		277	4	17
278	13	10		278	21	15		278	15	10		278	20	13		278	7	12		278	12	5		278	0	15		278	19	15		278	11	12		278	17	10
279	9	8		279	15	14		279	15	7		279	7	6		279	11	25		279	5	9		279	13	21		279	15	16		279	13	9		279	9	12
280	12	2		280	11	15		280	14	12		280	10	7		280	13	12		280	17	8		280	7	16		280	10	8		280	6	8		280	4	4
281	23	9		281	3	9		281	8	11		281	13	19		281	9	18		281	10	18		281	5	12		281	16	19		281	11	14		281	5	5
282	13	19		282	0	13		282	22	0		282	6	10		282	13	18		282	23	8		282	9	0		282	24	28		282	12	9		282	23	6
283	12	14		283	6	15		283	5	7		283	15	11		283	18	13		283	7	20		283	11	5		283	12	18		283	6	24		283	8	10
284	5	10		284	5	9		284	14	10		284	6	21		284	12	18		284	15	29		284	10	17		284	17	25		284	10	9		284	10	10
285	20	20		285	10	10		285	12	17		285	13	7		285	10	18		285	11	10		285	14	13		285	4	21		285	12	12		285	10	6
286	12	13		286	10	12		286	21	5		286	10	16		286	16	11		286	5	9		286	0	7		286	18	21		286	9	11		286	15	17
287	6	12		287	15	11		287	14	19		287	10	11		287	4	23		287	13	18		287	2	13		287	19	17		287	7	19		287	16	12
288	9	2		288	14	16		288	10	26		288	12	14		288	13	28		288	6	16		288	2	13		288	18	23		288	25	19		288	15	12
289	15	15		289	4	15		289	29	17		289	11	20		289	8	13		289	10	14		289	20	12		289	21	10		289	12	19		289	8	19
290	17	18		290	9	0		290	18	16		290	11	15		290	4	6		290	3	17		290	10	16		290	17	13		290	3	19		290	10	7
291	8	29		291	17	15		291	10	28		291	11	26		291	11	22		291	16	3		291	3	11		291	14	19		291	8	10		291	2	13
292	8	25		292	11	24		292	8	16		292	13	9		292	4	14		292	8	21		292	6	12		292	6	15		292	8	18		292	1	22
293	0	11		293	14	16		293	20	8		293	18	12		293	13	6		293	19	8		293	12	19		293	9	13		293	15	10		293	0	10
294	7	25		294	3	23		294	16	8		294	12	15		294	11	10		294	8	10		294	6	15		294	14	9		294	5	29		294	20	21
295	10	7		295	11	4		295	15	8		295	3	9		295	12	4		295	5	16		295	17	11		295	19	15		295	14	8		295	6	12
296	9	9		296	21	32		296	2	16		296	14	20		296	14	8		296	11	14		296	9	16		296	10	13		296	7	0		296	5	12
297	10	21		297	11	10		297	10	8		297	1	9		297	16	30		297	10	13		297	9	23		297	11	12		297	9	22		297	0	12
298	9	17		298	13	24		298	12	14		298	4	19		298	17	15		298	5	14		298	3	24		298	19	20		298	16	13		298	5	10
299	14	29		299	9	17		299	13	6		299	14	5		299	23	0		299	0	12		299	6	22		299	6	13		299	9	20		299	10	14
300	10	15		300	7	18		300	11	13		300	5	8		300	19	13		300	10	14		300	2	4		300	12	21		300	16	24		300	11	20
301	15	21		301	7	23		301	0	9		301	12	19		301	9	20		301	2	12		301	11	10		301	6	5		301	2	10		301	7	9
302	16	13		302	8	15		302	13	8		302	9	2		302	14	11		302	8	11		302	2	12		302	24	16		302	0	3		302	8	10
303	7	15		303	12	10		303	12	8		303	7	10		303	25	17		303	7	11		303	9	11		303	11	9		303	6	20		303	2	16
304	19	19		304	13	13		304	13	16		304	10	20		304	17	7		304	10	9		304	6	13		304	10	10		304	13	18		304	2	18
305	4	3		305	11	23		305	9	17		305	6	5		305	25	9		305	5	6		305	9	3		305	10	21		305	2	16		305	14	2
306	10	13		306	14	19		306	12	17		306	18	14		306	11	14		306	8	15		306	13	10		306	8	21		306	15	18		306	17	9
307	13	0		307	13	1		307	11	11		307	9	13		307	16	22		307	6	9		307	12	16		307	18	19		307	15	14		307	13	0
308	10	3		308	6	1		308	22	11		308	13	11		308	20	24		308	7	5		308	6	15		308	11	14		308	16	12		308	3	17
309	11	6		309	11	17		309	15	12		309	3	16		309	18	19		309	10	11		309	5	13		309	7	14		309	19	10		309	5	11
310	12	1		310	14	13		310	10	4		310	10	4		310	13	17		310	7	15		310	12	21		310	13	12		310	11	7		310	12	5
311	13	15		311	19	11		311	13	15		311	14	16		311	16	24		311	16	10		311	11	10		311	3	19		311	18	15		311	19	6
312	1	10		312	9	17		312	14	13		312	0	10		312	15	17		312	10	8		312	16	9		312	16	10		312	17	17		312	9	16
313	12	19		313	0	13		313	18	7		313	1	10		313	7	17		313	16	15		313	4	21		313	11	14		313	10	12		313	9	32
314	8	13		314	11	15		314	18	5		314	3	12		314	15	17		314	10	5		314	2	1		314	30	16		314	17	6		314	10	14
315	13	10		315	9	8		315	19	4		315	5	11		315	0	3		315	13	7		315	8	11		315	21	19		315	15	20		315	17	13
316	13	20		316	11	19		316	6	11		316	6	13		316	16	14		316	2	15		316	3	5		316	2	11		316	6	8		316	10	21
317	7	13		317	14	12		317	16	0		317	13	2		317	26	18		317	12	15		317	7	10		317	13	0		317	11	16		317	13	8
318	6	19		318	7	18		318	15	12		318	13	0		318	22	14		318	9	5		318	2	9		318	10	10		318	15	7		318	4	8
319	9	10		319	14	21		319	10	15		319	0	9		319	19	11		319	8	4		319	14	14		319	6	10		319	13	11		319	20	21
320	18	18		320	9	16		320	13	0		320	6	11		320	16	21		320	9	8		320	5	15		320	7	11		320	20	10		320	11	13
321	15	26		321	14	16		321	13	4		321	7	20		321	15	17		321	13	10		321	5	8		321	11	13		321	11	7		321	3	11
322	3	19		322	21	13		322	16	14		322	15	8		322	10	30		322	14	11		322	13	10		322	15	11		322	14	14		322	6	13
323	9	14		323	10	12		323	26	8		323	13	5		323	16	15		323	8	16		323	4	11		323	18	12		323	10	16		323	8	25
324	15	15		324	9	14		324	15	10		324	14	11		324	20	16		324	4	13		324	9	8		324	27	18		324	20	12		324	13	18
325	14	13		325	21	7		325	9	13		325	3	11		325	9	14		325	9	2		325	1	14		325	20	13		325	10	20		325	2	19
326	11	12		326	13	10		326	15	5		326	10	13		326	19	26		326	15	14		326	13	16		326	25	3		326	5	27		326	12	11
327	15	19		327	10	9		327	17	14		327	17	15		327	23	13		327	10	3		327	12	11		327	14	12		327	20	13		327	15	0
328	8	16		328	3	11		328	11	9		328	4	4		328	24	12		328	12	4		328	15	5		328	22	11		328	13	25		328	0	10
329	5	15		329	6	17		329	17	16		329	15	11		329	15	15		329	14	4		329	9	11		329	26	14		329	4	10		329	14	10
330	16	17		330	6	4		330	17	11		330	9	6		330	15	12		330	8	5		330	7	13		330	13	7		330	4	14		330	7	15
331	10	14		331	9	13		331	9	0		331	15	6		331	13	19		331	4	0		331	17	19		331	25	4		331	12	2		331	12	20
332	8	16		332	12	16		332	8	16		332	6	9		332	11	9		332	11	7		332	12	14		332	32	20		332	17	12		332	9	9
333	12	11		333	9	2		333	8	0		333	18	7		333	11	10		333	0	16		333	12	8		333	33	14		333	8	1		333	16	18
334	12	13		334	14	14		334	20	14		334	0	10		334	5	27		334	8	13		334	12	6		334	20	18		334	0	15		334	13	27
335	9	9		335	9	5		335	19	8		335	16	2		335	11	14		335	17	6		335	16	8		335	25	16		335	14	12		335	15	0
336	8	17		336	3	8		336	0	15		336	2	15		336	11	28		336	2	3		336	2	2		336	14	3		336	7	16		336	12	13
337	9	13		337	9	13		337	18	8		337	7	17		337	11	19		337	6	12		337	24	5		337	12	4		337	13	26		337	4	9
338	19	11		338	0	13		338	5	15		338	2	11		338	19	15		338	11	9		338	12	10		338	19	7		338	11	11		338	16	11
339	15	8		339	5	6		339	22	20		339	6	11		339	6	0		339	10	9		339	9	15		339	22	2		339	21	10		339	9	11
340	0	9		340	10	10		340	15	18		340	13	8		340	22	22		340	5	14		340	3	2		340	9	17		340	12	8		340	12	17
341	10	9		341	10	5		341	9	13		341	1	4		341	13	10		341	11	19		341	8	0		341	22	0		341	10	0		341	16	7
342	16	18		342	13	13		342	5	14		342	14	22		342	18	10		342	10	15		342	7	7		342	26	3		342	8	16		342	12	12
343	18	11		343	13	15		343	18	11		343	4	16		343	13	14		343	12	17		343	19	16		343	8	15		343	16	23		343	12	8
344	5	9		344	2	17		344	20	7		344	7	4		344	12	23		344	12	15		344	16	15		344	9	14		344	15	23		344	9	15
345	2	7		345	7	12		345	19	12		345	4	7		345	12	19		345	4	10		345	4	9		345	8	1		345	8	9		345	13	14
346	11	13		346	13	6		346	22	24		346	1	8		346	16	13		346	3	9		346	7	11		346	29	20		346	10	11		346	20	6
347	11	5		347	23	13		347	25	15		347	9	10		347	17	10		347	7	11		347	9	8		347	12	14		347	11	18		347	20	12
348	8	12		348	4	20		348	20	15		348	10	17		348	11	27		348	7	14		348	15	3		348	25	11		348	4	24		348	9	6
349	12	5		349	11	25		349	11	17		349	9	4		349	18	16		349	7	12		349	11	6		349	0	13		349	5	17		349	19	24
350	12	13		350	12	23		350	16	11		350	12	17		350	18	23		350	2	4		350	8	11		350	20	27		350	6	18		350	10	13
351	19	9		351	12	23		351	9	21		351	11	6		351	22	15		351	2	11		351	15	21		351	22	13		351	7	25		351	11	13
352	14	8		352	15	18		352	15	16		352	10	10		352	11	22		352	19	3		352	1	11		352	22	16		352	6	10		352	21	22
353	6	8		353	18	12		353	10	18		353	9	11		353	15	24		353	0	2		353	5	13		353	17	14		353	14	15		353	9	13
354	10	3		354	14	15		354	6	7		354	10	14		354	10	15		354	11	7		354	0	19		354	23	9		354	15	8		354	0	13
355	9	5		355	12	8		355	11	4		355	19	19		355	13	22		355	16	10		355	12	15		355	18	4		355	18	4		355	19	17
356	11	12		356	10	17		356	10	17		356	7	18		356	1	21		356	5	11		356	11	16		356	15	14		356	8	1		356	6	20
357	15	14		357	14	17		357	8	10		357	5	9		357	11	21		357	0	20		357	7	9		357	26	15		357	11	18		357	9	14
358	11	17		358	15	13		358	13	9		358	5	20		358	9	16		358	7	7		358	3	9		358	28	15		358	5	0		358	16	4
359	13	14		359	12	25		359	13	11		359	4	15		359	14	19		359	1	15		359	3	9		359	16	2		359	13	25		359	9	4
360	16	11		360	21	14		360	12	5		360	7	16		360	0	7		360	13	3		360	21	12		360	16	15		360	12	5		360	9	6
361	3	1		361	15	21		361	10	28		361	12	5		361	13	23		361	6	15		361	14	9		361	26	12		361	9	13		361	10	18
362	5	9		362	9	11		362	6	7		362	3	20		362	8	24		362	4	6		362	11	1		362	14	18		362	11	8		362	18	12
363	8	13		363	14	14		363	6	6		363	6	18		363	16	8		363	11	8		363	8	11		363	21	6		363	14	0		363	16	8
364	9	0		364	10	17		364	12	15		364	3	3		364	15	12		364	4	7		364	7	5		364	24	12		364	15	18		364	13	8
365	12	13		365	6	12		365	11	9		365	14	7		365	10	14		365	8	15		365	12	10		365	24	18		365	11	11		365	21	9
366	3	2		366	9	22		366	3	9		366	6	22		366	10	19		366	8	7		366	5	7		366	21	19		366	11	17		366	7	18
367	4	11		367	10	18		367	14	4		367	6	7		367	3	12		367	10	8		367	6	13		367	13	15		367	15	20		367	24	15
368	10	10		368	17	0		368	17	6		368	11	19		368	16	22		368	9	7		368	13	0		368	22	18		368	15	23		368	12	0
369	8	12		369	19	9		369	23	0		369	13	11		369	22	7		369	13	3		369	16	5		369	15	19		369	0	14		369	10	3
370	9	9		370	5	28		370	11	10		370	9	10		370	14	4		370	10	13		370	9	8		370	18	15		370	16	21		370	17	4
371	6	14		371	0	24		371	8	16		371	1	20		371	12	17		371	16	15		371	13	10		371	20	11		371	17	17		371	8	16
372	8	9		372	11	16		372	6	13		372	8	6		372	21	7		372	4	11		372	2	8		372	8	22		372	8	9		372	21	10
373	1	11		373	19	9		373	4	6		373	10	0		373	18	10		373	10	6		373	12	6		373	16	14		373	6	7		373	24	4
374	7	7		374	8	10		374	19	12		374	15	5		374	5	8		374	2	14		374	8	6		374	14	21		374	9	22		374	12	1
375	2	12		375	23	17		375	2	7		375	8	8		375	12	8		375	8	10		375	11	6		375	20	17		375	10	11		375	15	8
376	4	16		376	3	18		376	10	19		376	13	14		376	18	15		376	5	9		376	17	9		376	19	23		376	7	15		376	13	10
377	8	17		377	14	31		377	0	3		377	6	12		377	13	9		377	5	10		377	12	11		377	2	15		377	5	12		377	15	12
378	4	11		378	11	5		378	9	10		378	12	6		378	10	6		378	14	16		378	23	4		378	20	23		378	9	13		378	15	17
379	10	4		379	11	15		379	15	4		379	11	12		379	12	2		379	5	9		379	10	11		379	16	12		379	0	3		379	11	15
380	11	15		380	9	13		380	14	15		380	10	9		380	9	0		380	2	15		380	12	5		380	13	16		380	14	5		380	11	13
381	8	10		381	1	15		381	14	0		381	11	7		381	16	2		381	13	12		381	12	1		381	14	30		381	10	16		381	14	9
382	11	3		382	17	15		382	8	20		382	12	11		382	13	13		382	16	9		382	12	14		382	22	20		382	7	13		382	9	19
383	4	6		383	6	14		383	16	16		383	8	21		383	9	7		383	0	17		383	11	6		383	9	14		383	11	17		383	7	10
384	9	10		384	12	22		384	17	11		384	1	11		384	12	16		384	19	5		384	12	7		384	11	20		384	5	16		384	13	11
385	3	18		385	12	22		385	9	4		385	11	6		385	15	3		385	8	6		385	9	18		385	7	23		385	13	12		385	2	7
386	9	12		386	4	9		386	11	10		386	15	17		386	5	3		386	10	6		386	5	9		386	13	23		386	19	18		386	10	15
387	9	13		387	21	14		387	19	10		387	7	22		387	27	17		387	8	8		387	20	1		387	8	22		387	7	17		387	12	10
388	1	9		388	13	18		388	13	8		388	13	11		388	15	7		388	11	0		388	12	6		388	13	11		388	13	11		388	14	19
389	8	10		389	11	21		389	16	14		389	4	11		389	15	13		389	13	9		389	20	5		389	3	17		389	17	22		389	9	7
390	7	15		390	12	28		390	12	12		390	4	17		390	7	5		390	12	24		390	16	2		390	12	21		390	17	10		390	18	7
391	2	8		391	15	14		391	19	4		391	13	15		391	2	8		391	4	10		391	7	17		391	17	0		391	0	8		391	14	24
392	0	21		392	18	17		392	10	5		392	6	19		392	18	19		392	6	18		392	0	8		392	12	14		392	4	19		392	0	6
393	18	9		393	3	13		393	8	12		393	11	2		393	13	8		393	11	14		393	13	12		393	9	17		393	10	23		393	8	4
394	3	0		394	16	10		394	5	6		394	7	17		394	16	8		394	9	6		394	8	4		394	10	20		394	17	8		394	15	8
395	1	0		395	12	5		395	4	4		395	14	10		395	19	17		395	13	13		395	7	16		395	15	26		395	15	12		395	19	6
396	4	10		396	14	11		396	7	11		396	3	16		396	17	16		396	12	15		396	16	10		396	14	11		396	10	8		396	14	14
397	8	15		397	13	12		397	14	17		397	2	7		397	14	14		397	8	9		397	10	12		397	4	10		397	9	15		397	2	8
398	3	4		398	21	18		398	15	10		398	11	10		398	14	6		398	14	16		398	10	4		398	7	17		398	13	13		398	21	13
399	14	7		399	9	8		399	11	9		399	19	8		399	9	4		399	16	9		399	12	0		399	13	13		399	15	12		399	15	1
400	5	9		400	9	11		400	19	13		400	6	19		400	17	2		400	18	9		400	14	15		400	8	22		400	16	25		400	11	10
401	15	10		401	20	12		401	19	8		401	12	10		401	9	9		401	12	12		401	12	4		401	17	22		401	11	12		401	2	7
402	2	12		402	15	0		402	11	5		402	7	0		402	17	8		402	10	9		402	7	19		402	18	3		402	17	9		402	16	2
403	11	14		403	21	16		403	14	12		403	6	15		403	11	6		403	15	10		403	7	8		403	7	15		403	9	9		403	17	4
404	13	16		404	14	14		404	4	20		404	19	15		404	10	10		404	12	11		404	18	7		404	14	10		404	4	9		404	24	5
405	19	15		405	2	0		405	11	4		405	15	16		405	16	12		405	22	9		405	15	16		405	7	8		405	10	7		405	17	13
406	3	14		406	5	17		406	5	17		406	9	19		406	9	15		406	12	27		406	9	22		406	7	14		406	12	21		406	7	5
407	11	9		407	10	18		407	7	9		407	9	17		407	19	7		407	10	8		407	8	13		407	12	16		407	9	10		407	12	15
408	8	11		408	11	11		408	12	25		408	3	16		408	13	13		408	21	9		408	17	7		408	11	10		408	16	7		408	15	4
409	8	20		409	13	15		409	0	14		409	10	5		409	9	9		409	17	10		409	11	12		409	7	4		409	1	8		409	15	5
410	7	17		410	12	15		410	5	20		410	5	12		410	9	3		410	19	15		410	3	14		410	19	4		410	4	11		410	9	11
411	9	7		411	9	16		411	2	13		411	11	13		411	8	4		411	5	19		411	12	13		411	8	11		411	15	11		411	13	18
412	11	16		412	11	26		412	13	22		412	16	13		412	11	11		412	20	8		412	5	10		412	20	15		412	8	7		412	15	16
413	7	14		413	11	20		413	7	18		413	10	6		413	9	8		413	14	6		413	12	13		413	1	4		413	3	16		413	12	8
414	19	11		414	6	18		414	6	8		414	9	9		414	11	0		414	13	0		414	19	12		414	1	5		414	10	0		414	5	11
415	9	10		415	1	18		415	2	25		415	12	3		415	0	5		415	9	13		415	15	19		415	0	9		415	9	17		415	9	14
416	3	14		416	7	12		416	9	21		416	6	12		416	12	5		416	0	9		416	20	22		416	0	3		416	19	13		416	18	16
417	12	20		417	6	23		417	6	33		417	0	13		417	7	10		417	13	10		417	9	17		417	3	10		417	0	8		417	5	6
418	3	4		418	11	7		418	7	15		418	2	1		418	9	14		418	13	11		418	9	13		418	2	6		418	4	13		418	13	3
419	6	0		419	4	11		419	7	13		419	16	11		419	2	13		419	11	20		419	12	19		419	9	3		419	7	15		419	10	24
420	21	9		420	4	18		420	3	24		420	12	11		420	12	7		420	13	15		420	0	16		420	0	16		420	11	24		420	0	13
421	9	10		421	14	14		421	10	12		421	6	14		421	14	7		421	10	9		421	15	16		421	14	14		421	10	15		421	14	2
422	19	15		422	11	16		422	8	13		422	17	4		422	8	12		422	11	11		422	15	19		422	15	19		422	12	18		422	11	22
423	12	2		423	12	14		423	14	10		423	4	14		423	11	14		423	19	10		423	8	37		423	3	6		423	11	12		423	21	2
424	10	10		424	7	19		424	6	19		424	17	2		424	22	13		424	21	9		424	16	23		424	13	1		424	0	9		424	7	10
425	7	9		425	4	20		425	8	15		425	8	6		425	17	9		425	21	5		425	19	11		425	14	11		425	10	19		425	12	0
426	8	13		426	10	15		426	15	16		426	13	5		426	10	15		426	14	11		426	8	11		426	2	12		426	11	12		426	9	27
427	12	16		427	0	5		427	2	20		427	10	13		427	17	8		427	7	8		427	4	15		427	11	15		427	9	8		427	5	20
428	0	9		428	9	16		428	3	16		428	13	10		428	16	19		428	12	17		428	10	15		428	11	13		428	6	13		428	6	19
429	7	11		429	17	13		429	5	15		429	12	10		429	10	4		429	7	9		429	11	21		429	19	15		429	12	10		429	14	12
430	13	14		430	8	18		430	11	8		430	19	7		430	16	18		430	13	4		430	6	15		430	15	12		430	11	16		430	18	12
431	1	28		431	9	14		431	5	11		431	6	5		431	6	14		431	20	15		431	8	12		431	24	14		431	18	9		431	10	14
432	11	1		432	12	16		432	10	0		432	18	9		432	9	4		432	15	6		432	9	20		432	9	0		432	10	20		432	10	16
433	6	14		433	8	11		433	7	12		433	13	3		433	15	14		433	9	10		433	5	0		433	13	4		433	16	7		433	20	8
434	9	10		434	6	18		434	6	9		434	6	9		434	9	10		434	10	6		434	16	14		434	24	9		434	16	4		434	15	17
435	7	11		435	8	19		435	12	17		435	8	10		435	16	13		435	14	14		435	3	19		435	16	3		435	15	16		435	17	10
436	11	15		436	5	17		436	7	26		436	25	3		436	14	0		436	16	9		436	9	21		436	21	11		436	15	12		436	11	8
437	8	8		437	9	8		437	10	21		437	17	10		437	17	24		437	10	7		437	9	14		437	6	3		437	15	27		437	22	12
438	9	19		438	5	0		438	7	22		438	17	10		438	16	9		438	15	13		438	14	23		438	12	6		438	9	14		438	12	17
439	5	8		439	6	0		439	19	22		439	16	5		439	15	6		439	8	4		439	2	16		439	19	14		439	11	22		439	15	20
440	7	32		440	3	16		440	9	18		440	10	11		440	10	4		440	12	14		440	18	10		440	9	10		440	9	17		440	6	19
441	11	16		441	2	6		441	9	13		441	16	6		441	12	9		441	18	7		441	17	11		441	13	10		441	7	13		441	22	13
442	5	10		442	5	15		442	10	13		442	5	7		442	4	10		442	17	4		442	11	16		442	10	6		442	7	13		442	10	6
443	19	15		443	8	7		443	16	19		443	9	12		443	3	5		443	7	12		443	10	7		443	17	6		443	9	7		443	18	6
444	12	22		444	3	8		444	10	23		444	7	2		444	14	11		444	15	4		444	13	15		444	5	2		444	10	9		444	13	14
445	12	12		445	2	17		445	10	22		445	7	10		445	8	13		445	8	8		445	15	14		445	5	11		445	7	15		445	8	5
446	11	13		446	4	13		446	13	12		446	9	12		446	19	9		446	9	3		446	8	10		446	18	9		446	5	13		446	16	1
447	8	4		447	0	13		447	5	19		447	7	14		447	12	14		447	3	6		447	25	14		447	14	13		447	10	15		447	30	12
448	11	26		448	6	5		448	8	17		448	10	4		448	9	6		448	10	11		448	13	9		448	10	9		448	16	22		448	8	14
449	10	20		449	6	11		449	11	10		449	4	11		449	9	15		449	1	9		449	19	26		449	7	8		449	9	14		449	26	2
450	16	17		450	2	12		450	6	16		450	12	14		450	8	12		450	13	8		450	12	17		450	9	10		450	20	18		450	15	3
451	18	13		451	5	24		451	1	18		451	7	14		451	14	14		451	9	0		451	18	12		451	9	10		451	8	8		451	14	3
452	16	15		452	4	12		452	8	10		452	3	5		452	14	10		452	10	8		452	15	20		452	1	12		452	8	18		452	14	14
453	1	25		453	3	15		453	9	17		453	6	17		453	17	10		453	9	15		453	16	0		453	8	14		453	6	24		453	14	8
454	8	17		454	11	13		454	6	10		454	10	8		454	9	15		454	14	16		454	10	20		454	8	10		454	9	12		454	13	8
455	2	19		455	4	7		455	11	11		455	10	10		455	6	8		455	9	8		455	6	16		455	9	14		455	14	14		455	12	18
456	10	22		456	11	9		456	11	12		456	3	12		456	10	4		456	17	8		456	4	12		456	8	15		456	2	20		456	14	12
457	8	8		457	4	10		457	3	18		457	9	0		457	8	6		457	9	12		457	20	15		457	12	20		457	1	16		457	22	7
458	9	4		458	10	13		458	10	8		458	13	3		458	9	1		458	13	5		458	21	15		458	7	2		458	10	12		458	9	2
459	13	12		459	12	10		459	10	16		459	20	16		459	13	10		459	7	14		459	9	15		459	2	0		459	4	10		459	18	4
460	11	19		460	5	5		460	6	11		460	4	7		460	1	4		460	6	15		460	8	9		460	10	16		460	14	18		460	15	10
461	9	29		461	9	18		461	18	16		461	8	15		461	10	20		461	7	13		461	9	18		461	16	14		461	7	18		461	6	26
462	8	14		462	8	5		462	5	9		462	3	11		462	2	5		462	18	10		462	14	17		462	6	25		462	13	14		462	5	16
463	21	0		463	4	5		463	8	10		463	6	11		463	16	4		463	14	8		463	18	16		463	14	19		463	13	8		463	17	12
464	16	18		464	5	17		464	8	20		464	12	4		464	2	14		464	16	4		464	9	15		464	4	16		464	17	0		464	7	8
465	11	11		465	12	5		465	8	9		465	10	2		465	5	4		465	15	6		465	13	4		465	2	6		465	19	11		465	18	4
466	12	10		466	17	6		466	10	12		466	9	17		466	7	17		466	7	9		466	18	16		466	12	19		466	12	20		466	15	9
467	0	14		467	13	9		467	14	12		467	12	4		467	10	12		467	5	22		467	0	21		467	10	7		467	9	16		467	0	24
468	16	15		468	9	0		468	14	19		468	14	7		468	11	12		468	22	11		468	20	12		468	15	6		468	10	7		468	13	15
469	2	16		469	3	11		469	9	14		469	11	8		469	22	16		469	8	8		469	15	8		469	16	15		469	13	11		469	18	12
470	12	11		470	0	5		470	12	8		470	10	10		470	3	5		470	20	10		470	14	25		470	7	15		470	17	15		470	13	14
471	4	11		471	13	13		471	5	7		471	15	10		471	10	8		471	16	10		471	11	9		471	6	11		471	20	20		471	17	9
472	14	10		472	1	9		472	6	14		472	17	15		472	14	6		472	7	12		472	8	12		472	6	13		472	17	8		472	2	8
473	11	19		473	10	10		473	3	13		473	17	15		473	13	15		473	9	10		473	14	17		473	2	11		473	20	21		473	15	20
474	13	16		474	1	11		474	1	16		474	7	12		474	4	13		474	23	7		474	10	10		474	17	21		474	17	24		474	7	24
475	14	14		475	3	16		475	11	7		475	4	15		475	5	6		475	14	14		475	14	12		475	11	12		475	14	15		475	10	13
476	12	19		476	4	13		476	14	17		476	12	18		476	10	13		476	12	10		476	14	8		476	16	20		476	15	21		476	8	15
477	11	11		477	12	8		477	23	12		477	7	22		477	13	6		477	10	19		477	15	7		477	12	21		477	13	3		477	13	22
478	9	19		478	13	7		478	15	21		478	16	11		478	9	3		478	16	12		478	15	3		478	1	25		478	13	14		478	10	10
479	14	22		479	10	11		479	16	0		479	8	5		479	16	10		479	18	7		479	9	6		479	0	13		479	13	11		479	13	14
480	12	17		480	15	9		480	12	16		480	13	15		480	10	6		480	4	0		480	13	17		480	16	6		480	19	6		480	20	16
481	22	14		481	1	1		481	9	15		481	9	5		481	11	7		481	18	9		481	9	4		481	13	17		481	18	22		481	8	17
482	10	16		482	7	9		482	8	11		482	11	4		482	0	12		482	14	3		482	21	10		482	10	15		482	19	12		482	20	9
483	3	17		483	9	3		483	16	16		483	9	9		483	14	5		483	12	7		483	11	10		483	8	28		483	16	15		483	12	17
484	22	18		484	21	3		484	8	9		484	8	5		484	10	11		484	14	1		484	6	11		484	7	19		484	13	15		484	17	23
485	13	13		485	7	17		485	12	17		485	14	10		485	9	3		485	23	10		485	13	4		485	15	15		485	15	11		485	7	27
486	10	19		486	11	9		486	14	19		486	10	8		486	18	7		486	16	15		486	16	13		486	13	5		486	15	14		486	9	26
487	11	15		487	5	10		487	8	11		487	0	12		487	7	12		487	10	6		487	14	11		487	16	16		487	2	15		487	13	18
488	19	14		488	13	9		488	22	21		488	11	14		488	10	16		488	17	8		488	12	16		488	13	14		488	0	10		488	6	13
489	17	19		489	15	11		489	24	20		489	21	7		489	8	11		489	11	6		489	11	15		489	14	16		489	14	17		489	4	21
490	15	6		490	17	7		490	18	16		490	7	13		490	2	7		490	0	10		490	18	15		490	12	18		490	19	11		490	11	16
491	12	13		491	14	7		491	6	9		491	10	11		491	20	16		491	16	16		491	5	10		491	5	15		491	16	24		491	19	28
492	14	8		492	18	0		492	9	30		492	17	15		492	6	12		492	10	8		492	8	14		492	4	15		492	13	14		492	16	7
493	5	3		493	19	9		493	2	16		493	19	12		493	12	12		493	14	6		493	12	10		493	18	21		493	18	10		493	14	15
494	0	8		494	12	3		494	11	9		494	11	2		494	4	15		494	12	6		494	8	17		494	0	17		494	21	7		494	9	10
495	7	13		495	14	12		495	1	9		495	22	16		495	1	6		495	5	13		495	1	15		495	15	17		495	17	28		495	15	0
496	10	12		496	24	22		496	14	23		496	15	10		496	8	0		496	5	6		496	10	0		496	15	4		496	22	17		496	9	19
497	14	5		497	23	3		497	20	16		497	5	20		497	13	0		497	16	3		497	12	23		497	11	15		497	19	18		497	11	11
498	12	7		498	19	12		498	8	9		498	11	0		498	9	8		498	19	7		498	3	7		498	12	15		498	6	11		498	3	22
499	19	6		499	12	0		499	13	14		499	11	7		499	12	0		499	18	12		499	16	10		499	11	10		499	22	16		499	14	22
500	16	2		500	12	8		500	18	18		500	7	6		500	9	10		500	18	7		500	9	2		500	9	4		500	10	24		500	8	16
501	5	8		501	17	14		501	5	2		501	13	10		501	2	26		501	11	7		501	6	16		501	10	0		501	15	15		501	8	24
502	7	9		502	11	16		502	0	17		502	15	9		502	11	14		502	20	18		502	7	19		502	3	13		502	11	17		502	12	19
503	9	17		503	21	11		503	20	17		503	7	9		503	8	18		503	18	6		503	16	12		503	17	9		503	14	9		503	17	17
504	22	3		504	20	9		504	13	2		504	12	17		504	7	13		504	29	7		504	14	10		504	19	14		504	12	9		504	17	20
505	11	6		505	15	15		505	6	13		505	22	7		505	17	5		505	19	7		505	17	17		505	11	18		505	3	20		505	20	16
506	10	6		506	17	15		506	7	11		506	12	4		506	18	7		506	20	11		506	11	16		506	4	12		506	11	14		506	16	27
507	9	11		507	10	6		507	12	12		507	17	18		507	2	18		507	16	8		507	4	20		507	14	11		507	16	7		507	6	21
508	0	9		508	4	5		508	11	9		508	12	11		508	11	13		508	14	11		508	6	12		508	10	10		508	15	16		508	12	22
509	5	1		509	14	16		509	6	6		509	8	9		509	12	19		509	24	16		509	15	14		509	11	3		509	18	12		509	20	7
510	14	11		510	10	7		510	12	17		510	15	7		510	14	7		510	10	6		510	1	9		510	19	18		510	16	7		510	18	18
511	12	5		511	0	22		511	15	19		511	6	14		511	11	16		511	7	22		511	5	26		511	4	8		511	8	10		511	6	25
512	13	7		512	14	21		512	5	15		512	19	20		512	15	13		512	15	14		512	10	15		512	18	9		512	15	3		512	13	16
513	13	9		513	10	4		513	3	10		513	6	4		513	13	18		513	17	13		513	5	14		513	21	7		513	4	14		513	8	14
514	14	5		514	12	20		514	12	11		514	4	15		514	4	15		514	14	12		514	18	18		514	7	6		514	5	20		514	15	17
515	14	4		515	17	13		515	6	9		515	9	18		515	3	7		515	9	9		515	4	15		515	13	21		515	11	12		515	22	14
516	17	0		516	9	23		516	4	3		516	15	10		516	9	8		516	5	10		516	15	19		516	9	13		516	11	18		516	18	13
517	14	7		517	8	11		517	22	15		517	15	10		517	7	7		517	20	15		517	1	12		517	10	0		517	19	6		517	16	12
518	6	17		518	7	11		518	13	25		518	14	5		518	9	19		518	20	9		518	12	10		518	16	15		518	3	12		518	15	15
519	15	11		519	17	14		519	7	8		519	8	19		519	0	23		519	14	2		519	5	17		519	18	14		519	14	9		519	12	29
520	4	8		520	3	13		520	8	19		520	2	8		520	11	17		520	10	12		520	3	5		520	18	9		520	15	15		520	13	12
521	12	16		521	14	14		521	11	14		521	14	3		521	9	7		521	8	27		521	11	15		521	12	10		521	5	17		521	16	14
522	16	8		522	5	20		522	20	15		522	5	7		522	14	6		522	0	18		522	13	8		522	4	0		522	7	18		522	5	17
523	13	9		523	10	12		523	21	4		523	12	14		523	9	13		523	11	17		523	9	16		523	8	19		523	12	18		523	15	12
524	20	10		524	11	13		524	14	16		524	19	8		524	12	8		524	14	10		524	10	11		524	14	5		524	16	18		524	10	9
525	7	7		525	17	12		525	23	4		525	19	3		525	14	8		525	21	6		525	7	12		525	8	6		525	12	16		525	10	19
526	14	3		526	16	9		526	22	16		526	20	9		526	12	11		526	11	19		526	18	14		526	13	9		526	6	14		526	13	8
527	13	11		527	7	19		527	10	5		527	11	16		527	5	18		527	15	12		527	16	11		527	16	14		527	4	13		527	10	15
528	9	11		528	14	9		528	16	10		528	11	11		528	6	5		528	12	14		528	7	3		528	4	19		528	8	13		528	0	12
529	19	15		529	22	0		529	11	5		529	21	10		529	7	7		529	22	5		529	11	12		529	0	5		529	18	0		529	20	7
530	19	5		530	4	6		530	13	15		530	15	22		530	20	19		530	9	5		530	3	13		530	9	2		530	24	19		530	17	11
531	13	11		531	3	18		531	22	11		531	12	16		531	16	16		531	16	16		531	10	14		531	10	18		531	11	11		531	2	14
532	10	9		532	9	7		532	8	0		532	19	5		532	11	7		532	14	26		532	4	13		532	7	15		532	2	11		532	17	27
533	3	2		533	18	10		533	24	4		533	22	12		533	6	9		533	17	12		533	5	11		533	8	12		533	19	13		533	9	18
534	15	8		534	24	14		534	25	6		534	8	11		534	8	4		534	15	10		534	13	13		534	8	3		534	20	19		534	22	10
535	16	12		535	14	19		535	27	0		535	23	15		535	14	12		535	9	13		535	6	6		535	4	20		535	10	12		535	3	20
536	14	0		536	22	6		536	13	8		536	24	20		536	4	18		536	12	9		536	0	6		536	7	18		536	0	21		536	16	25
537	24	4		537	9	12		537	18	1		537	13	18		537	12	16		537	7	2		537	2	9		537	14	5		537	16	12		537	13	0
538	10	8		538	17	9		538	14	11		538	12	16		538	7	11		538	12	17		538	15	10		538	7	10		538	14	14		538	13	11
539	10	12		539	10	8		539	25	6		539	14	13		539	17	5		539	22	11		539	10	2		539	5	4		539	17	9		539	10	14
540	0	12		540	13	19		540	16	7		540	21	21		540	8	20		540	18	10		540	11	16		540	16	6		540	11	14		540	11	21
541	21	11		541	11	12		541	12	12		541	10	14		541	7	16		541	9	10		541	18	10		541	8	20		541	2	19		541	8	11
542	12	15		542	8	20		542	19	3		542	7	9		542	3	10		542	8	22		542	15	15		542	5	9		542	14	19		542	14	5
543	7	13		543	5	7		543	16	17		543	13	6		543	6	12		543	22	13		543	3	11		543	10	6		543	9	21		543	10	29
544	18	4		544	9	10		544	20	4		544	12	3		544	10	22		544	16	14		544	14	11		544	3	19		544	12	15		544	8	13
545	14	7		545	7	11		545	10	16		545	16	13		545	8	10		545	14	6		545	10	17		545	5	17		545	15	7		545	8	21
546	14	15		546	8	20		546	16	20		546	13	19		546	7	16		546	12	8		546	16	16		546	10	9		546	3	15		546	10	20
547	4	7		547	7	10		547	10	9		547	18	15		547	8	9		547	8	21		547	17	12		547	6	15		547	11	19		547	10	22
548	20	5		548	5	14		548	18	10		548	0	12		548	5	22		548	2	11		548	18	4		548	7	18		548	17	16		548	10	12
549	11	5		549	5	9		549	3	2		549	10	13		549	13	0		549	12	14		549	16	17		549	12	12		549	12	1		549	4	15
550	21	6		550	7	11		550	0	13		550	10	17		550	16	19		550	9	0		550	15	9		550	11	12		550	6	11		550	17	15
551	16	12		551	19	17		551	10	10		551	16	7		551	2	9		551	3	2		551	12	14		551	4	16		551	16	16		551	18	14
552	12	11		552	4	6		552	12	20		552	9	8		552	3	13		552	1	18		552	13	17		552	11	12		552	8	18		552	8	15
553	9	16		553	13	6		553	24	16		553	12	28		553	3	6		553	13	11		553	18	23		553	3	17		553	8	18		553	2	23
554	13	4		554	5	17		554	22	6		554	8	0		554	17	12		554	18	17		554	13	0		554	5	15		554	6	13		554	11	11
555	14	26		555	18	11		555	17	13		555	16	8		555	9	20		555	11	0		555	27	0		555	10	5		555	15	12		555	9	11
556	8	11		556	12	9		556	12	15		556	12	14		556	22	25		556	14	3		556	12	12		556	14	11		556	13	8		556	22	15
557	17	8		557	16	12		557	17	14		557	26	9		557	14	18		557	0	18		557	22	11		557	2	10		557	13	21		557	8	8
558	8	4		558	14	5		558	20	13		558	12	20		558	23	19		558	12	7		558	19	13		558	30	9		558	14	18		558	0	19
559	8	5		559	15	0		559	16	21		559	21	0		559	11	12		559	27	15		559	23	3		559	6	6		559	14	9		559	11	17
560	7	11		560	17	11		560	3	13		560	17	16		560	9	8		560	5	7		560	22	16		560	5	13		560	14	20		560	17	20
561	0	16		561	22	3		561	12	22		561	24	7		561	12	19		561	15	21		561	26	10		561	5	10		561	10	20		561	7	5
562	16	7		562	13	8		562	17	13		562	23	20		562	10	23		562	5	15		562	13	19		562	9	18		562	28	20		562	7	8
563	9	11		563	15	4		563	18	7		563	11	14		563	5	16		563	10	12		563	19	11		563	0	8		563	15	13		563	14	15
564	13	8		564	15	12		564	4	10		564	23	18		564	12	4		564	8	14		564	19	10		564	2	17		564	11	19		564	6	11
565	7	12		565	2	2		565	15	17		565	15	8		565	11	15		565	3	10		565	22	13		565	8	13		565	15	0		565	20	25
566	12	0		566	11	8		566	21	26		566	9	16		566	12	16		566	15	16		566	16	20		566	14	11		566	2	27		566	7	8
567	10	9		567	14	20		567	25	20		567	14	6		567	17	9		567	19	11		567	15	9		567	14	18		567	11	0		567	6	22
568	12	8		568	14	16		568	14	14		568	12	2		568	10	18		568	8	10		568	24	7		568	10	13		568	5	22		568	9	6
569	9	9		569	15	4		569	13	6		569	15	13		569	15	6		569	15	16		569	29	12		569	14	3		569	20	15		569	8	6
570	12	9		570	18	20		570	11	19		570	11	2		570	8	10		570	10	11		570	9	20		570	12	15		570	2	19		570	7	12
571	13	7		571	20	12		571	15	22		571	13	11		571	12	24		571	15	7		571	14	13		571	5	9		571	5	27		571	8	7
572	15	2		572	10	7		572	17	8		572	22	17		572	9	9		572	16	9		572	23	8		572	7	9		572	12	13		572	11	0
573	16	14		573	9	12		573	5	20		573	8	9		573	16	6		573	16	11		573	24	16		573	13	9		573	20	29		573	2	13
574	9	21		574	2	5		574	23	17		574	16	4		574	0	7		574	11	16		574	17	25		574	12	9		574	23	17		574	5	12
575	14	9		575	6	11		575	14	0		575	21	3		575	7	14		575	5	10		575	22	14		575	8	2		575	15	15		575	14	13
576	14	16		576	1	19		576	7	16		576	12	23		576	0	14		576	16	19		576	21	9		576	8	3		576	15	18		576	7	19
577	15	1		577	23	15		577	13	17		577	14	5		577	13	21		577	4	15		577	0	11		577	10	10		577	15	13		577	11	13
578	6	7		578	8	15		578	8	14		578	14	11		578	12	5		578	12	14		578	25	8		578	18	0		578	15	14		578	9	4
579	20	6		579	16	9		579	26	15		579	18	14		579	5	17		579	9	5		579	20	8		579	11	18		579	19	17		579	7	14
580	17	4		580	13	7		580	16	8		580	5	14		580	9	5		580	9	17		580	15	16		580	16	4		580	14	24		580	14	4
581	11	4		581	22	7		581	8	24		581	23	22		581	10	4		581	16	10		581	16	12		581	18	11		581	8	8		581	8	12
582	7	21		582	22	7		582	10	10		582	5	11		582	11	22		582	8	14		582	18	17		582	4	11		582	2	13		582	8	6
583	11	10		583	11	7		583	19	14		583	8	1		583	12	2		583	14	12		583	23	8		583	14	13		583	11	13		583	11	2
584	12	10		584	13	14		584	7	5		584	11	20		584	13	20		584	8	17		584	23	14		584	6	3		584	7	10		584	4	20
585	15	3		585	5	7		585	3	19		585	28	9		585	6	5		585	20	13		585	14	13		585	14	17		585	10	14		585	7	8
586	8	21		586	10	20		586	20	12		586	11	16		586	17	16		586	4	5		586	23	10		586	3	20		586	19	15		586	4	6
587	11	4		587	9	9		587	11	16		587	14	10		587	19	12		587	9	0		587	23	15		587	5	5		587	12	10		587	4	10
588	9	9		588	10	11		588	11	27		588	15	1		588	13	6		588	5	1		588	25	11		588	10	15		588	2	3		588	8	8
589	5	10		589	15	10		589	21	15		589	13	13		589	15	12		589	12	8		589	15	14		589	13	9		589	12	19		589	9	7
590	12	11		590	5	8		590	9	10		590	20	10		590	14	12		590	8	2		590	18	15		590	12	11		590	18	13		590	3	6
591	23	9		591	7	7		591	3	20		591	13	5		591	14	7		591	14	12		591	22	10		591	0	13		591	6	8		591	11	17
592	17	3		592	15	8		592	5	11		592	9	4		592	16	17		592	12	5		592	24	14		592	14	9		592	14	4		592	14	13
593	9	15		593	15	10		593	14	6		593	9	6		593	14	5		593	15	2		593	22	26		593	7	21		593	6	18		593	22	13
594	10	10		594	12	5		594	7	13		594	14	5		594	17	14		594	21	2		594	21	17		594	19	7		594	15	10		594	6	11
595	5	3		595	0	13		595	9	28		595	16	7		595	10	13		595	2	10		595	16	14		595	9	22		595	19	17		595	0	7
596	1	2		596	10	13		596	11	2		596	19	6		596	20	8		596	9	5		596	23	0		596	14	13		596	9	10		596	8	15
597	14	11		597	10	10		597	13	14		597	10	17		597	8	9		597	0	27		597	11	12		597	10	19		597	0	18		597	9	17
598	8	2		598	14	19		598	5	16		598	3	18		598	16	19		598	5	11		598	17	30		598	1	22		598	14	22		598	3	10
599	4	8		599	9	8		599	9	11		599	9	19		599	14	17		599	21	18		599	20	11		599	6	9		599	13	19		599	14	15
600	14	11		600	4	0		600	2	12		600	0	15		600	5	5		600	13	17		600	18	16		600	11	13		600	9	6		600	5	18
601	7	8		601	9	4		601	11	15		601	16	12		601	20	7		601	17	14		601	16	28		601	6	17		601	15	6		601	18	13
602	5	5		602	15	12		602	2	18		602	9	13		602	14	12		602	4	22		602	31	13		602	6	14		602	9	8		602	11	6
603	1	17		603	14	9		603	6	16		603	6	18		603	13	11		603	12	10		603	7	30		603	5	22		603	16	19		603	8	6
604	8	13		604	14	8		604	6	13		604	3	25		604	23	11		604	21	19		604	19	11		604	0	14		604	13	6		604	13	15
605	9	11		605	9	16		605	9	13		605	14	4		605	8	10		605	21	6		605	21	12		605	12	11		605	9	17		605	6	18
606	11	16		606	9	11		606	6	13		606	8	6		606	12	17		606	10	17		606	15	26		606	14	12		606	8	16		606	11	12
607	8	3		607	16	13		607	7	10		607	16	18		607	19	15		607	7	13		607	10	16		607	10	25		607	21	6		607	11	0
608	6	7		608	4	15		608	12	11		608	5	7		608	21	18		608	8	11		608	22	15		608	10	6		608	14	7		608	18	10
609	6	2		609	10	23		609	4	10		609	10	6		609	20	11		609	15	10		609	17	14		609	7	14		609	13	12		609	7	10
610	6	10		610	9	9		610	12	12		610	8	7		610	11	4		610	6	3		610	13	17		610	6	11		610	8	10		610	19	7
611	11	7		611	10	6		611	8	28		611	5	14		611	24	22		611	10	10		611	18	20		611	15	1		611	4	10		611	8	9
612	7	11		612	8	12		612	7	2		612	12	10		612	16	11		612	13	3		612	18	27		612	7	1		612	5	6		612	8	4
613	8	7		613	9	8		613	5	16		613	11	8		613	10	3		613	6	9		613	21	18		613	19	24		613	10	4		613	9	2
614	1	4		614	7	9		614	7	12		614	7	3		614	8	13		614	3	17		614	19	24		614	18	10		614	9	18		614	12	2
615	6	10		615	21	6		615	5	4		615	11	13		615	12	13		615	14	8		615	12	14		615	11	9		615	0	12		615	12	11
616	7	3		616	12	5		616	13	3		616	12	7		616	24	0		616	15	0		616	10	7		616	11	9		616	15	10		616	21	7
617	17	6		617	2	6		617	2	3		617	18	18		617	0	15		617	10	6		617	10	17		617	13	12		617	2	3		617	11	7
618	16	13		618	10	7		618	5	3		618	12	14		618	7	11		618	12	0		618	21	7		618	14	12		618	10	3		618	2	4
619	5	2		619	8	12		619	4	9		619	0	5		619	17	19		619	21	9		619	18	14		619	18	15		619	15	17		619	10	8
620	15	19		620	10	16		620	0	17		620	12	12		620	3	19		620	8	5		620	8	11		620	6	11		620	12	4		620	7	11
621	16	13		621	9	16		621	11	11		621	7	5		621	10	17		621	5	7		621	13	14		621	21	9		621	5	7		621	13	15
622	2	8		622	10	7		622	8	17		622	6	11		622	11	7		622	16	9		622	21	10		622	18	13		622	9	10		622	9	9
623	0	6		623	11	17		623	1	16		623	9	1		623	17	16		623	14	10		623	17	11		623	18	8		623	8	10		623	15	15
624	7	14		624	5	10		624	2	18		624	12	6		624	18	15		624	3	9		624	16	11		624	16	13		624	9	0		624	19	11
625	13	6		625	5	12		625	17	1		625	16	12		625	25	10		625	11	8		625	11	13		625	8	1		625	20	16		625	10	7
626	13	6		626	8	15		626	6	9		626	11	12		626	18	6		626	13	15		626	0	17		626	20	3		626	10	9		626	10	11
627	7	8		627	8	20		627	5	9		627	11	14		627	14	14		627	2	5		627	10	9		627	17	12		627	10	16		627	11	7
628	11	11		628	5	13		628	0	13		628	14	17		628	11	24		628	7	15		628	12	8		628	12	10		628	9	10		628	0	16
629	14	9		629	8	7		629	5	6		629	18	12		629	21	18		629	11	4		629	10	6		629	23	16		629	14	3		629	23	15
630	4	2		630	6	12		630	2	13		630	20	11		630	20	7		630	13	9		630	12	20		630	14	19		630	13	14		630	5	4
631	13	2		631	7	0		631	8	19		631	2	5		631	13	20		631	4	11		631	12	7		631	21	5		631	17	8		631	5	13
632	8	9		632	5	16		632	14	16		632	11	16		632	13	25		632	13	7		632	19	9		632	22	12		632	15	16		632	16	15
633	13	8		633	9	8		633	14	9		633	7	22		633	24	14		633	15	12		633	6	7		633	18	7		633	23	5		633	14	7
634	4	16		634	0	12		634	13	8		634	9	4		634	9	12		634	6	20		634	9	10		634	9	16		634	16	12		634	12	12
635	12	12		635	4	12		635	19	13		635	13	8		635	7	12		635	7	17		635	17	11		635	19	14		635	10	18		635	16	6
636	18	7		636	7	14		636	4	11		636	9	12		636	17	20		636	4	9		636	3	10		636	9	12		636	14	8		636	5	15
637	12	11		637	4	11		637	8	0		637	11	9		637	9	14		637	4	3		637	15	1		637	12	17		637	16	9		637	10	7
638	14	17		638	16	16		638	6	15		638	6	12		638	13	20		638	7	14		638	21	14		638	5	14		638	6	10		638	14	17
639	13	11		639	1	8		639	11	21		639	7	4		639	17	16		639	5	11		639	8	5		639	17	1		639	0	10		639	15	8
640	13	11		640	10	12		640	7	17		640	7	18		640	3	18		640	12	12		640	6	12		640	0	13		640	8	10		640	11	3
641	12	0		641	16	8		641	22	6		641	17	8		641	11	10		641	6	11		641	14	13		641	19	14		641	17	3		641	1	7
642	13	8		642	6	12		642	10	8		642	9	21		642	7	15		642	14	15		642	10	26		642	12	12		642	16	7		642	6	3
643	2	12		643	11	5		643	14	7		643	15	12		643	13	15		643	16	14		643	15	23		643	14	10		643	19	14		643	7	7
644	7	1		644	19	3		644	7	13		644	7	15		644	10	24		644	11	8		644	7	17		644	11	8		644	17	15		644	13	10
645	14	11		645	5	10		645	6	17		645	3	15		645	13	16		645	7	7		645	4	5		645	14	8		645	9	11		645	2	16
646	13	10		646	10	10		646	13	4		646	1	11		646	12	29		646	5	14		646	24	16		646	12	17		646	13	13		646	13	4
647	10	3		647	7	4		647	16	3		647	3	15		647	9	14		647	2	8		647	13	11		647	13	5		647	17	15		647	8	2
648	1	19		648	14	8		648	11	17		648	10	16		648	8	17		648	22	12		648	11	11		648	17	16		648	13	17		648	20	17
649	0	11		649	17	8		649	18	13		649	0	14		649	14	17		649	13	16		649	14	10		649	21	10		649	14	4		649	10	18
650	8	10		650	9	1		650	17	9		650	11	8		650	9	0		650	12	4		650	12	7		650	14	5		650	9	12		650	14	18
651	8	11		651	7	17		651	19	2		651	20	13		651	9	17		651	19	22		651	18	9		651	17	12		651	14	3		651	9	25
652	12	7		652	8	11		652	10	20		652	6	1		652	16	25		652	4	18		652	9	18		652	8	19		652	8	7		652	8	15
653	7	3		653	14	13		653	20	19		653	1	15		653	9	14		653	4	14		653	6	10		653	17	13		653	12	5		653	12	17
654	24	18		654	14	21		654	7	14		654	9	9		654	1	16		654	3	3		654	15	9		654	13	2		654	15	7		654	18	16
655	9	6		655	16	14		655	17	14		655	7	31		655	1	15		655	17	7		655	4	12		655	18	14		655	5	5		655	18	19
656	21	13		656	12	23		656	10	16		656	16	24		656	10	17		656	14	7		656	11	12		656	14	19		656	4	8		656	15	13
657	13	13		657	4	23		657	10	10		657	5	28		657	12	13		657	12	10		657	4	3		657	13	8		657	4	13		657	7	17
658	20	8		658	9	16		658	3	15		658	6	15		658	3	22		658	0	10		658	10	12		658	6	10		658	1	9		658	16	22
659	13	5		659	11	16		659	0	4		659	6	23		659	9	19		659	0	11		659	10	9		659	3	17		659	8	14		659	14	12
660	14	11		660	7	9		660	16	10		660	6	14		660	10	19		660	9	1		660	18	5		660	11	16		660	2	18		660	4	9
661	4	13		661	7	18		661	11	13		661	4	9		661	7	15		661	7	0		661	10	0		661	11	16		661	11	7		661	8	12
662	14	12		662	12	11		662	6	9		662	3	14		662	4	22		662	11	13		662	13	17		662	13	8		662	5	21		662	2	11
663	13	14		663	11	16		663	8	21		663	6	30		663	12	8		663	7	6		663	14	15		663	11	17		663	17	5		663	5	17
664	15	6		664	8	6		664	13	15		664	10	22		664	17	15		664	9	15		664	3	18		664	11	21		664	14	13		664	10	10
665	7	5		665	9	8		665	20	2		665	11	0		665	9	16		665	8	13		665	0	10		665	12	16		665	6	9		665	19	11
666	9	11		666	7	20		666	16	21		666	9	17		666	3	20		666	11	7		666	9	9		666	14	12		666	14	18		666	6	21
667	6	5		667	9	26		667	6	17		667	5	18		667	0	18		667	13	28		667	13	11		667	3	8		667	14	15		667	9	23
668	3	3		668	0	20		668	6	12		668	6	12		668	19	19		668	9	15		668	9	8		668	19	16		668	12	20		668	0	20
669	15	4		669	24	12		669	9	20		669	9	13		669	7	13		669	13	15		669	21	13		669	5	17		669	6	15		669	7	15
670	4	6		670	9	13		670	12	0		670	4	11		670	7	6		670	10	15		670	6	7		670	13	15		670	16	6		670	9	13
671	9	9		671	15	18		671	9	14		671	11	13		671	8	3		671	17	10		671	14	2		671	21	17		671	5	16		671	7	18
672	8	9		672	11	13		672	6	8		672	5	1		672	6	17		672	16	18		672	11	11		672	12	15		672	8	1		672	8	20
673	4	7		673	10	8		673	16	16		673	13	17		673	6	13		673	19	6		673	10	10		673	2	20		673	4	10		673	25	22
674	8	19		674	2	13		674	17	11		674	10	11		674	4	13		674	11	6		674	18	11		674	5	14		674	18	6		674	14	12
675	8	9		675	5	0		675	10	17		675	11	16		675	6	8		675	17	12		675	10	6		675	9	25		675	18	10		675	17	10
676	1	10		676	11	14		676	12	10		676	17	14		676	12	17		676	26	14		676	12	15		676	0	7		676	16	7		676	6	1
677	9	3		677	1	6		677	17	2		677	14	23		677	10	22		677	20	5		677	16	4		677	8	16		677	20	14		677	10	15
678	11	17		678	7	11		678	15	5		678	8	20		678	2	19		678	22	6		678	8	14		678	12	5		678	20	8		678	13	19
679	13	10		679	22	3		679	17	16		679	8	23		679	5	4		679	19	8		679	13	8		679	9	20		679	8	12		679	11	16
680	5	12		680	18	14		680	17	5		680	27	12		680	9	21		680	23	8		680	14	8		680	2	11		680	12	10		680	10	6
681	7	15		681	18	12		681	9	13		681	26	11		681	15	5		681	22	5		681	15	10		681	13	16		681	12	7		681	13	17
682	7	14		682	4	19		682	12	14		682	5	21		682	9	18		682	26	18		682	3	17		682	7	0		682	14	6		682	12	16
683	6	11		683	14	9		683	8	9		683	17	15		683	5	13		683	28	18		683	9	13		683	2	15		683	13	5		683	7	10
684	6	5		684	10	5		684	11	8		684	7	15		684	8	5		684	22	10		684	2	9		684	19	9		684	12	21		684	12	19
685	9	17		685	8	12		685	13	10		685	10	22		685	8	20		685	17	13		685	14	8		685	7	18		685	10	9		685	6	16
686	3	12		686	11	18		686	2	15		686	15	20		686	3	12		686	25	12		686	8	15		686	12	2		686	20	8		686	6	11
687	11	4		687	9	12		687	10	6		687	6	13		687	5	5		687	21	12		687	14	12		687	3	12		687	21	18		687	5	25
688	6	10		688	8	12		688	4	8		688	2	5		688	7	3		688	11	2		688	18	8		688	8	12		688	19	0		688	1	0
689	0	12		689	14	16		689	1	14		689	9	9		689	4	5		689	23	6		689	4	13		689	14	7		689	14	7		689	9	5
690	8	16		690	9	16		690	13	16		690	9	12		690	9	21		690	32	13		690	15	10		690	15	16		690	19	5		690	11	20
691	8	13		691	18	14		691	15	5		691	8	8		691	13	13		691	18	6		691	12	16		691	2	24		691	10	19		691	7	21
692	6	6		692	8	20		692	8	8		692	11	9		692	11	4		692	14	12		692	0	7		692	0	12		692	14	24		692	22	7
693	9	5		693	2	18		693	7	16		693	13	21		693	18	8		693	13	17		693	9	12		693	6	8		693	16	8		693	8	19
694	5	7		694	13	8		694	6	9		694	12	12		694	5	10		694	27	11		694	11	3		694	3	12		694	11	10		694	15	10
695	4	13		695	10	11		695	9	15		695	9	19		695	8	18		695	14	11		695	2	11		695	7	18		695	11	14		695	4	14
696	13	15		696	7	20		696	7	16		696	15	25		696	8	4		696	16	22		696	11	20		696	1	11		696	6	14		696	4	17
697	0	4		697	1	8		697	0	15		697	0	19		697	6	0		697	0	7		697	1	11		697	8	20		697	12	21		697	0	18
698	0	2		698	7	24		698	4	14		698	7	23		698	9	27		698	19	11		698	10	12		698	11	8		698	0	24		698	12	18
699	14	8		699	9	19		699	1	13		699	3	19		699	8	13		699	17	12		699	13	7		699	4	12		699	18	5		699	15	14
700	9	0		700	24	4		700	10	15		700	7	5		700	19	3		700	33	12		700	12	5		700	7	8		700	19	4		700	13	14
701	5	0		701	21	9		701	11	23		701	13	0		701	10	10		701	21	0		701	11	7		701	8	3		701	29	11		701	9	23
702	12	11		702	8	11		702	8	8		702	6	5		702	9	6		702	32	13		702	2	13		702	21	14		702	17	20		702	12	14
703	14	11		703	17	9		703	7	9		703	18	4		703	3	23		703	28	13		703	12	3		703	7	11		703	14	19		703	6	6
704	17	0		704	8	12		704	8	2		704	12	7		704	10	15		704	22	11		704	8	6		704	12	6		704	18	15		704	13	10
705	16	7		705	16	12		705	0	10		705	4	17		705	7	16		705	17	17		705	11	15		705	9	16		705	17	0		705	5	21
706	13	8		706	20	14		706	8	17		706	18	13		706	12	7		706	25	19		706	3	10		706	3	2		706	19	14		706	6	8
707	12	14		707	10	6		707	9	24		707	5	15		707	13	13		707	22	7		707	17	3		707	2	3		707	6	1		707	3	17
708	5	9		708	19	10		708	9	19		708	14	12		708	8	14		708	18	19		708	5	11		708	12	11		708	26	16		708	6	18
709	6	21		709	8	7		709	0	6		709	6	2		709	12	13		709	19	8		709	12	16		709	11	17		709	19	12		709	13	11
710	7	24		710	2	1		710	12	15		710	15	8		710	11	15		710	14	18		710	7	5		710	11	18		710	10	7		710	9	10
711	13	8		711	13	5		711	10	5		711	9	4		711	10	17		711	19	18		711	21	6		711	18	17		711	27	14		711	7	3
712	25	9		712	13	8		712	13	12		712	18	4		712	8	9		712	22	3		712	23	7		712	15	15		712	26	15		712	12	14
713	20	9		713	10	13		713	14	9		713	6	8		713	15	8		713	23	3		713	10	13		713	9	11		713	13	7		713	3	17
714	14	15		714	12	8		714	16	8		714	6	7		714	7	20		714	23	22		714	15	7		714	13	13		714	21	7		714	15	16
715	18	25		715	0	12		715	9	8		715	15	9		715	14	21		715	25	1		715	12	13		715	7	18		715	16	9		715	13	10
716	15	13		716	3	21		716	9	0		716	21	11		716	11	5		716	20	10		716	13	4		716	6	13		716	29	6		716	9	14
717	18	21		717	11	7		717	9	17		717	13	20		717	9	12		717	25	9		717	10	8		717	4	20		717	21	23		717	8	13
718	16	15		718	11	11		718	4	6		718	8	18		718	17	17		718	13	9		718	16	9		718	6	14		718	10	17		718	5	13
719	21	15		719	19	6		719	10	8		719	6	8		719	13	12		719	27	10		719	12	10		719	12	16		719	11	13		719	14	15
720	19	14		720	18	3		720	9	6		720	16	14		720	19	15		720	13	18		720	8	13		720	10	1		720	11	13		720	4	15
721	12	11		721	5	12		721	10	5		721	4	15		721	21	12		721	23	8		721	14	3		721	11	20		721	17	12		721	11	12
722	20	12		722	10	7		722	5	18		722	6	20		722	6	11		722	19	10		722	7	15		722	8	16		722	10	10		722	0	15
723	15	13		723	10	3		723	0	13		723	12	15		723	9	10		723	25	11		723	8	5		723	20	18		723	22	4		723	0	9
724	20	11		724	11	4		724	1	11		724	12	11		724	10	10		724	15	16		724	9	4		724	8	9		724	11	11		724	1	4
725	20	20		725	9	12		725	12	15		725	12	16		725	14	14		725	29	6		725	5	12		725	13	30		725	16	9		725	24	16
726	14	9		726	10	15		726	17	21		726	11	14		726	15	20		726	19	18		726	14	0		726	13	7		726	15	16		726	14	11
727	34	21		727	22	15		727	7	17		727	9	14		727	0	6		727	25	7		727	4	3		727	16	12		727	15	5		727	6	21
728	25	19		728	17	12		728	13	7		728	17	8		728	12	21		728	17	12		728	12	13		728	6	8		728	16	5		728	8	20
729	17	24		729	19	15		729	12	15		729	2	0		729	5	21		729	19	21		729	12	3		729	6	20		729	8	5		729	8	23
730	10	8		730	8	14		730	4	3		730	5	6		730	0	13		730	20	10		730	10	8		730	7	10		730	14	7		730	5	8
731	15	4		731	20	16		731	10	7		731	0	17		731	2	12		731	17	21		731	8	8		731	17	17		731	8	8		731	11	10
732	12	17		732	10	20		732	1	15		732	13	16		732	2	14		732	22	2		732	9	11		732	9	24		732	1	0		732	12	10
733	0	16		733	16	24		733	17	8		733	9	10		733	17	14		733	9	1		733	12	6		733	15	9		733	12	10		733	10	8
734	13	10		734	5	10		734	17	9		734	18	17		734	5	16		734	14	19		734	13	8		734	1	14		734	8	9		734	10	3
735	8	16		735	7	5		735	4	15		735	13	19		735	12	13		735	18	12		735	15	13		735	19	17		735	14	10		735	8	12
736	21	17		736	6	14		736	4	16		736	7	8		736	5	24		736	20	10		736	7	6		736	11	15		736	4	5		736	7	7
737	20	17		737	28	5		737	11	17		737	10	4		737	9	6		737	0	0		737	18	8		737	15	0		737	6	8		737	12	12
738	22	19		738	17	18		738	11	7		738	13	22		738	10	19		738	17	10		738	13	11		738	14	14		738	11	4		738	8	3
739	19	5		739	12	14		739	18	16		739	16	20		739	7	15		739	26	10		739	18	13		739	21	20		739	11	17		739	11	12
740	21	0		740	20	14		740	24	9		740	13	10		740	17	18		740	13	2		740	15	6		740	20	11		740	10	3		740	12	6
741	15	14		741	0	9		741	10	11		741	10	10		741	5	26		741	22	7		741	12	10		741	21	12		741	0	8		741	11	10
742	23	17		742	10	9		742	14	11		742	10	18		742	9	10		742	14	6		742	22	16		742	26	22		742	4	7		742	12	10
743	12	17		743	7	10		743	12	19		743	15	13		743	7	11		743	24	14		743	10	6		743	20	12		743	3	11		743	13	16
744	19	12		744	13	0		744	7	5		744	16	15		744	15	1		744	13	7		744	16	9		744	16	6		744	5	15		744	10	11
745	20	17		745	6	10		745	20	1		745	16	15		745	6	4		745	26	11		745	18	15		745	24	13		745	5	9		745	15	3
746	22	16		746	14	2		746	13	15		746	18	15		746	9	10		746	26	12		746	9	9		746	9	7		746	11	16		746	4	8
747	21	7		747	20	13		747	13	6		747	13	12		747	11	0		747	12	17		747	20	10		747	17	30		747	17	13		747	5	3
748	18	11		748	6	10		748	10	9		748	7	10		748	21	15		748	18	20		748	17	8		748	5	20		748	10	12		748	14	17
749	11	20		749	20	19		749	18	6		749	15	5		749	6	13		749	23	5		749	27	9		749	23	27		749	10	7		749	10	18
750	15	13		750	9	12		750	12	14		750	15	15		750	6	10		750	19	5		750	22	5		750	10	21		750	2	17		750	13	9
751	21	19		751	6	10		751	10	2		751	1	2		751	6	13		751	20	3		751	16	6		751	12	21		751	5	22		751	22	11
752	15	5		752	15	8		752	8	10		752	10	14		752	8	20		752	22	13		752	28	12		752	13	9		752	11	13		752	17	19
753	26	16		753	11	6		753	13	11		753	6	15		753	12	2		753	26	10		753	21	8		753	16	4		753	16	11		753	15	10
754	18	17		754	9	23		754	17	13		754	17	10		754	10	20		754	12	17		754	16	7		754	7	8		754	5	9		754	8	11
755	16	15		755	18	1		755	17	10		755	16	14		755	17	17		755	23	7		755	15	15		755	8	11		755	4	6		755	17	9
756	12	14		756	12	8		756	14	13		756	17	14		756	11	7		756	18	2		756	20	11		756	15	17		756	0	7		756	2	3
757	7	13		757	6	13		757	7	12		757	13	9		757	7	18		757	19	8		757	8	12		757	0	22		757	9	12		757	19	3
758	17	10		758	7	12		758	10	16		758	14	4		758	17	21		758	5	21		758	15	3		758	11	19		758	5	6		758	6	0
759	8	14		759	5	9		759	19	7		759	3	14		759	15	19		759	25	11		759	0	5		759	12	17		759	2	16		759	9	1
760	13	10		760	4	4		760	15	18		760	9	10		760	5	11		760	15	16		760	7	11		760	4	12		760	3	6		760	0	3
761	9	13		761	5	21		761	0	16		761	12	15		761	3	18		761	10	7		761	15	21		761	8	17		761	6	19		761	9	14
762	12	10		762	10	7		762	12	19		762	15	11		762	5	9		762	7	12		762	20	13		762	5	9		762	1	14		762	18	2
763	14	10		763	14	4		763	20	12		763	8	16		763	13	7		763	20	9		763	16	12		763	16	5		763	12	9		763	13	1
764	6	20		764	9	12		764	15	2		764	4	17		764	11	21		764	9	15		764	23	15		764	11	12		764	10	8		764	5	3
765	14	8		765	11	8		765	18	6		765	3	8		765	12	7		765	18	4		765	21	13		765	15	22		765	16	15		765	15	6
766	1	21		766	9	8		766	20	7		766	8	9		766	11	16		766	9	8		766	20	14		766	17	13		766	14	7		766	14	10
767	8	17		767	6	4		767	11	8		767	2	6		767	25	13		767	10	13		767	19	9		767	4	14		767	17	3		767	17	9
768	9	12		768	6	7		768	17	15		768	8	18		768	4	0		768	16	5		768	19	7		768	11	7		768	7	7		768	5	8
769	3	11		769	5	17		769	21	4		769	10	10		769	16	9		769	11	8		769	25	12		769	22	4		769	11	5		769	14	14
770	8	11		770	15	9		770	13	9		770	7	11		770	5	12		770	16	6		770	18	5		770	22	16		770	5	0		770	13	11
771	3	23		771	5	12		771	10	25		771	12	15		771	13	16		771	6	9		771	33	5		771	19	6		771	4	14		771	17	19
772	14	14		772	13	9		772	20	6		772	10	24		772	4	3		772	13	7		772	17	0		772	12	3		772	10	10		772	11	15
773	10	11		773	6	9		773	14	16		773	3	17		773	19	7		773	14	10		773	13	6		773	15	14		773	15	14		773	9	12
774	13	0		774	20	14		774	15	11		774	5	11		774	19	14		774	6	9		774	10	1		774	20	15		774	10	6		774	15	9
775	17	7		775	8	7		775	17	2		775	10	0		775	15	8		775	21	4		775	17	4		775	15	4		775	16	8		775	16	9
776	11	7		776	5	9		776	21	0		776	5	8		776	14	6		776	8	9		776	17	8		776	15	7		776	18	21		776	12	16
777	9	15		777	4	12		777	19	7		777	8	0		777	18	6		777	10	10		777	27	17		777	14	6		777	11	14		777	0	19
778	15	9		778	11	12		778	14	11		778	9	12		778	12	12		778	16	9		778	14	12		778	11	13		778	21	13		778	5	22
779	2	3		779	5	14		779	25	2		779	9	13		779	2	14		779	6	3		779	6	25		779	20	18		779	19	10		779	10	10
780	10	11		780	7	5		780	10	1		780	4	12		780	13	9		780	11	16		780	19	7		780	8	10		780	5	9		780	17	12
781	5	12		781	0	1		781	12	12		781	9	13		781	13	19		781	9	19		781	4	17		781	8	13		781	2	25		781	9	15
782	10	13		782	4	14		782	26	8		782	17	10		782	11	10		782	20	9		782	8	20		782	14	16		782	19	10		782	6	15
783	15	19		783	13	4		783	12	8		783	10	13		783	6	12		783	21	8		783	14	7		783	13	20		783	5	16		783	14	14
784	10	8		784	2	2		784	12	6		784	12	11		784	5	10		784	12	7		784	23	9		784	7	12		784	6	23		784	13	10
785	17	9		785	0	3		785	16	6		785	10	4		785	12	20		785	14	9		785	15	16		785	11	24		785	12	9		785	18	13
786	0	9		786	3	8		786	2	0		786	13	6		786	0	16		786	19	13		786	20	14		786	9	13		786	6	29		786	14	29
787	19	1		787	18	8		787	6	7		787	8	20		787	16	4		787	16	22		787	6	11		787	12	17		787	16	14		787	17	18
788	11	20		788	3	12		788	9	11		788	7	14		788	14	6		788	14	11		788	1	13		788	5	22		788	16	14		788	12	15
789	2	14		789	9	3		789	5	16		789	19	13		789	7	20		789	14	12		789	8	15		789	16	21		789	16	12		789	19	16
790	7	6		790	10	11		790	18	4		790	13	16		790	16	12		790	14	16		790	8	3		790	15	9		790	19	11		790	11	15
791	8	12		791	7	4		791	6	14		791	15	7		791	10	5		791	9	16		791	9	12		791	9	17		791	15	10		791	8	20
792	14	15		792	13	4		792	13	5		792	10	5		792	17	18		792	5	0		792	22	5		792	7	21		792	12	8		792	6	13
793	14	4		793	7	11		793	7	4		793	15	20		793	12	5		793	10	11		793	5	8		793	20	14		793	11	7		793	6	8
794	12	19		794	16	7		794	20	16		794	11	18		794	11	11		794	21	12		794	6	17		794	6	12		794	7	19		794	8	20
795	9	18		795	11	16		795	11	4		795	22	23		795	25	11		795	8	8		795	1	16		795	8	7		795	9	14		795	2	10
796	17	8		796	8	3		796	15	4		796	7	9		796	19	0		796	13	4		796	19	7		796	11	0		796	8	21		796	1	22
797	4	15		797	2	7		797	19	11		797	13	21		797	17	11		797	6	4		797	24	0		797	9	5		797	6	17		797	21	24
798	17	14		798	2	0		798	11	11		798	14	20		798	17	5		798	15	12		798	14	8		798	7	14		798	9	7		798	2	0
799	4	14		799	3	11		799	9	14		799	14	10		799	17	16		799	18	24		799	4	13		799	11	16		799	1	8		799	13	23
800	15	16		800	9	9		800	7	19		800	19	6		800	9	13		800	16	1		800	10	13		800	4	6		800	15	12		800	19	11
801	13	12		801	0	3		801	9	5		801	1	16		801	14	11		801	10	15		801	11	3		801	7	18		801	5	4		801	10	14
802	16	5		802	5	1		802	10	6		802	13	6		802	22	10		802	23	4		802	1	11		802	12	26		802	15	4		802	11	14
803	1	8		803	11	4		803	10	11		803	18	9		803	6	20		803	17	5		803	11	1		803	9	15		803	10	13		803	10	19
804	6	8		804	1	1		804	3	12		804	0	20		804	13	9		804	13	14		804	6	12		804	7	8		804	0	12		804	16	13
805	4	7		805	9	8		805	6	16		805	16	8		805	1	19		805	7	12		805	9	13		805	12	13		805	10	4		805	4	15
806	12	9		806	8	9		806	10	10		806	14	20		806	18	6		806	15	13		806	7	20		806	6	4		806	6	4		806	5	11
807	7	13		807	5	8		807	10	14		807	22	13		807	14	18		807	18	7		807	19	15		807	2	31		807	13	13		807	2	13
808	0	16		808	4	15		808	14	12		808	7	6		808	5	21		808	0	6		808	10	9		808	7	12		808	11	4		808	15	20
809	8	0		809	16	3		809	2	9		809	9	17		809	16	19		809	15	7		809	5	12		809	4	20		809	7	13		809	12	29
810	9	8		810	12	0		810	6	11		810	11	13		810	17	17		810	9	3		810	6	10		810	11	13		810	22	16		810	4	29
811	12	13		811	7	7		811	9	19		811	6	15		811	6	18		811	10	6		811	9	15		811	11	21		811	10	20		811	4	17
812	15	14		812	15	4		812	6	9		812	7	24		812	8	13		812	10	16		812	5	8		812	3	20		812	13	9		812	10	15
813	6	2		813	12	5		813	17	18		813	18	16		813	24	4		813	19	13		813	3	0		813	2	8		813	15	0		813	11	6
814	7	11		814	11	1		814	10	11		814	8	17		814	0	15		814	9	9		814	20	15		814	9	11		814	8	11		814	7	13
815	14	6		815	19	2		815	7	3		815	11	8		815	10	16		815	13	14		815	15	11		815	9	21		815	15	8		815	10	18
816	13	3		816	13	2		816	10	13		816	13	8		816	16	14		816	7	6		816	4	2		816	8	12		816	11	11		816	6	19
817	16	9		817	18	8		817	10	13		817	6	18		817	12	3		817	0	12		817	3	12		817	1	14		817	23	11		817	0	14
818	8	13		818	14	5		818	4	8		818	5	9		818	11	11		818	5	11		818	0	13		818	11	15		818	4	11		818	8	7
819	14	15		819	21	7		819	8	15		819	17	4		819	18	15		819	24	14		819	10	23		819	13	16		819	9	17		819	5	7
820	14	19		820	21	16		820	4	7		820	20	23		820	12	14		820	16	11		820	15	9		820	14	26		820	14	5		820	13	17
821	7	4		821	17	12		821	12	0		821	7	19		821	11	11		821	9	8		821	12	9		821	14	8		821	18	14		821	14	23
822	4	12		822	23	10		822	27	2		822	9	18		822	9	4		822	14	3		822	9	18		822	8	8		822	20	6		822	9	5
823	3	5		823	17	17		823	10	19		823	18	13		823	9	4		823	20	2		823	12	15		823	6	7		823	23	17		823	10	11
824	12	10		824	27	4		824	12	4		824	8	9		824	22	17		824	9	7		824	7	7		824	16	5		824	15	16		824	8	9
825	7	8		825	25	8		825	15	16		825	4	9		825	18	13		825	23	20		825	7	9		825	4	18		825	14	10		825	5	4
826	14	12		826	13	9		826	3	21		826	9	0		826	5	15		826	16	6		826	7	20		826	9	16		826	13	5		826	9	20
827	3	5		827	14	9		827	5	15		827	14	10		827	12	16		827	15	2		827	7	5		827	4	16		827	10	8		827	12	11
828	11	6		828	22	9		828	11	13		828	9	7		828	6	6		828	10	9		828	9	17		828	1	13		828	14	11		828	14	6
829	18	4		829	17	14		829	12	19		829	20	5		829	18	12		829	21	11		829	20	12		829	6	16		829	9	20		829	13	9
830	20	19		830	18	20		830	12	16		830	15	4		830	11	14		830	10	10		830	11	15		830	15	21		830	12	4		830	18	11
831	6	13		831	11	9		831	17	8		831	13	4		831	13	14		831	9	1		831	12	8		831	20	8		831	16	3		831	15	2
832	10	13		832	24	9		832	5	8		832	12	19		832	6	6		832	18	2		832	14	13		832	12	10		832	13	4		832	6	8
833	2	22		833	22	21		833	6	15		833	3	18		833	5	8		833	13	7		833	7	14		833	7	14		833	0	16		833	13	10
834	6	7		834	17	11		834	17	16		834	18	20		834	10	10		834	10	6		834	13	17		834	9	10		834	17	1		834	15	12
835	13	10		835	25	10		835	19	16		835	13	10		835	3	8		835	10	6		835	12	9		835	18	13		835	7	0		835	8	12
836	10	11		836	15	12		836	14	17		836	10	12		836	10	11		836	9	8		836	19	10		836	6	5		836	15	14		836	10	21
837	13	12		837	24	19		837	14	16		837	3	17		837	12	8		837	2	8		837	11	15		837	16	0		837	13	12		837	13	11
838	7	12		838	21	6		838	6	10		838	6	2		838	12	13		838	14	7		838	12	16		838	14	3		838	11	6		838	27	2
839	12	18		839	18	11		839	14	10		839	15	19		839	15	8		839	14	3		839	9	18		839	26	10		839	16	4		839	10	4
840	0	3		840	15	16		840	8	18		840	16	19		840	14	6		840	16	9		840	7	10		840	18	1		840	10	12		840	10	16
841	8	9		841	0	8		841	10	19		841	10	14		841	13	13		841	18	3		841	9	9		841	10	5		841	10	2		841	12	12
842	8	25		842	11	13		842	11	15		842	0	15		842	12	6		842	6	9		842	15	19		842	7	6		842	11	6		842	10	6
843	8	17		843	12	15		843	0	20		843	13	11		843	16	0		843	1	13		843	11	18		843	22	11		843	16	18		843	14	13
844	16	26		844	12	14		844	1	15		844	8	9		844	12	3		844	11	7		844	9	16		844	13	16		844	9	12		844	10	18
845	5	9		845	18	8		845	13	17		845	11	14		845	15	6		845	12	3		845	14	17		845	6	3		845	7	7		845	20	7
846	8	19		846	18	19		846	14	7		846	9	9		846	16	9		846	23	6		846	20	5		846	14	3		846	20	11		846	0	4
847	22	12		847	22	6		847	11	21		847	2	20		847	4	8		847	9	10		847	18	14		847	5	16		847	16	10		847	10	7
848	12	17		848	10	10		848	12	11		848	5	15		848	3	20		848	8	13		848	7	14		848	16	12		848	12	12		848	7	13
849	18	10		849	18	0		849	14	12		849	5	5		849	11	10		849	1	5		849	5	11		849	22	11		849	14	11		849	14	9
850	15	20		850	13	17		850	6	10		850	6	18		850	8	2		850	9	4		850	10	17		850	14	15		850	17	16		850	5	13
851	3	13		851	19	16		851	17	18		851	15	11		851	15	13		851	6	17		851	14	9		851	21	12		851	16	5		851	4	11
852	14	16		852	13	10		852	18	0		852	9	5		852	9	7		852	8	8		852	5	10		852	8	5		852	6	3		852	12	10
853	10	17		853	26	6		853	9	13		853	19	17		853	14	6		853	4	2		853	15	11		853	9	14		853	11	16		853	10	8
854	7	18		854	24	21		854	7	5		854	7	13		854	15	14		854	12	2		854	7	18		854	10	14		854	8	16		854	25	17
855	14	14		855	17	18		855	9	10		855	13	11		855	6	11		855	7	5		855	19	0		855	14	7		855	18	12		855	3	7
856	12	20		856	25	7		856	18	8		856	19	5		856	14	15		856	10	3		856	9	12		856	9	19		856	4	6		856	6	9
857	11	24		857	5	14		857	11	8		857	21	11		857	14	5		857	5	8		857	1	17		857	14	9		857	15	11		857	16	15
858	18	20		858	16	17		858	10	22		858	9	11		858	11	6		858	16	9		858	0	7		858	7	20		858	20	10		858	15	9
859	8	22		859	18	11		859	7	22		859	7	9		859	11	11		859	11	7		859	5	12		859	1	16		859	2	11		859	10	20
860	22	22		860	17	26		860	9	15		860	7	15		860	0	12		860	10	2		860	12	23		860	11	20		860	13	6		860	21	14
861	20	16		861	19	21		861	8	20		861	1	25		861	18	23		861	10	4		861	4	22		861	0	22		861	6	11		861	4	11
862	11	19		862	15	22		862	5	19		862	8	3		862	13	17		862	7	9		862	15	22		862	15	21		862	10	9		862	6	9
863	24	21		863	19	4		863	18	18		863	6	13		863	14	7		863	0	4		863	13	15		863	20	14		863	16	31		863	6	17
864	13	3		864	17	11		864	10	7		864	9	4		864	16	9		864	12	0		864	8	20		864	11	22		864	13	8		864	11	1
865	11	0		865	22	18		865	15	25		865	8	10		865	12	12		865	6	0		865	13	24		865	18	15		865	7	11		865	12	13
866	5	16		866	15	9		866	7	16		866	12	7		866	12	3		866	7	7		866	11	18		866	9	20		866	5	11		866	13	15
867	16	8		867	11	12		867	19	18		867	5	13		867	3	12		867	8	11		867	15	12		867	15	11		867	7	12		867	8	9
868	0	14		868	17	19		868	5	8		868	5	9		868	13	3		868	13	7		868	10	3		868	28	13		868	14	33		868	8	15
869	17	6		869	11	14		869	16	12		869	18	12		869	14	24		869	9	14		869	25	20		869	25	13		869	4	20		869	11	0
870	12	8		870	20	17		870	10	2		870	7	17		870	14	14		870	23	11		870	15	15		870	17	22		870	20	20		870	5	8
871	15	15		871	9	3		871	14	19		871	8	9		871	22	1		871	10	0		871	7	16		871	16	17		871	6	22		871	6	13
872	8	7		872	5	16		872	11	11		872	8	16		872	9	13		872	8	6		872	15	10		872	14	6		872	2	24		872	4	11
873	10	15		873	16	15		873	7	12		873	3	10		873	14	10		873	15	4		873	11	4		873	4	17		873	4	20		873	8	10
874	13	5		874	15	13		874	18	10		874	9	0		874	15	4		874	18	6		874	13	10		874	27	0		874	16	20		874	15	5
875	13	11		875	1	22		875	7	20		875	16	5		875	6	22		875	9	5		875	10	10		875	19	19		875	6	20		875	4	6
876	22	17		876	16	7		876	9	12		876	9	4		876	21	4		876	15	13		876	6	8		876	19	6		876	4	25		876	12	4
877	15	9		877	19	7		877	10	26		877	1	12		877	5	9		877	7	10		877	14	9		877	18	6		877	8	23		877	2	3
878	19	19		878	6	4		878	7	17		878	7	16		878	21	10		878	12	7		878	0	10		878	17	16		878	3	18		878	19	17
879	11	13		879	9	11		879	17	3		879	13	4		879	17	12		879	15	16		879	16	14		879	18	10		879	8	14		879	12	10
880	16	15		880	9	2		880	13	17		880	10	10		880	17	7		880	14	6		880	22	15		880	13	10		880	13	24		880	10	10
881	18	13		881	11	19		881	6	12		881	10	11		881	8	12		881	7	15		881	16	17		881	11	19		881	11	18		881	16	15
882	17	12		882	9	17		882	11	9		882	2	14		882	14	12		882	5	13		882	13	4		882	16	12		882	10	8		882	17	6
883	19	17		883	8	8		883	8	16		883	7	15		883	23	2		883	20	8		883	17	0		883	14	9		883	9	14		883	8	6
884	4	17		884	24	3		884	8	14		884	8	5		884	11	11		884	20	8		884	12	9		884	9	4		884	8	28		884	9	6
885	7	17		885	10	13		885	6	21		885	10	10		885	20	12		885	10	14		885	17	19		885	1	20		885	13	20		885	6	15
886	13	16		886	7	7		886	17	15		886	7	16		886	17	0		886	10	15		886	13	16		886	10	19		886	10	16		886	8	15
887	14	8		887	9	2		887	10	9		887	16	20		887	7	9		887	3	10		887	9	11		887	10	16		887	12	24		887	13	8
888	16	15		888	20	3		888	5	6		888	12	13		888	11	3		888	13	12		888	16	7		888	22	8		888	12	14		888	1	2
889	22	15		889	7	10		889	18	11		889	12	9		889	5	11		889	8	10		889	11	6		889	19	11		889	15	4		889	3	20
890	9	15		890	5	7		890	14	14		890	0	12		890	9	14		890	9	19		890	10	22		890	17	15		890	11	12		890	0	9
891	15	16		891	4	23		891	0	24		891	3	5		891	6	16		891	8	24		891	13	13		891	14	15		891	5	16		891	5	10
892	14	6		892	16	9		892	19	5		892	5	22		892	6	8		892	11	13		892	22	7		892	15	17		892	18	20		892	8	20
893	12	18		893	3	18		893	15	5		893	12	13		893	6	3		893	10	7		893	12	8		893	19	18		893	25	24		893	12	7
894	15	4		894	17	7		894	17	14		894	17	16		894	10	8		894	8	15		894	15	16		894	28	11		894	11	0		894	16	23
895	16	13		895	14	10		895	5	18		895	1	3		895	12	10		895	2	11		895	12	9		895	16	20		895	15	23		895	6	8
896	12	20		896	4	11		896	8	11		896	14	10		896	13	8		896	2	11		896	5	8		896	10	11		896	21	29		896	2	23
897	6	9		897	5	19		897	17	7		897	22	21		897	8	18		897	16	11		897	21	20		897	12	8		897	10	23		897	8	18
898	16	15		898	9	11		898	11	2		898	9	8		898	9	20		898	4	9		898	8	11		898	13	24		898	13	18		898	6	11
899	10	19		899	9	8		899	6	8		899	8	13		899	17	4		899	13	18		899	11	4		899	25	13		899	14	13		899	9	21
900	6	9		900	3	13		900	2	18		900	12	22		900	8	16		900	11	7		900	11	8		900	12	24		900	9	29		900	7	13
901	15	17		901	0	9		901	12	8		901	3	17		901	9	18		901	13	13		901	8	1		901	14	18		901	0	14		901	18	12
902	18	11		902	13	21		902	10	10		902	12	23		902	9	12		902	12	17		902	15	3		902	16	16		902	9	10		902	8	9
903	23	2		903	14	7		903	0	0		903	9	7		903	3	9		903	10	0		903	7	7		903	14	18		903	18	13		903	0	9
904	6	14		904	9	19		904	20	5		904	13	6		904	6	5		904	8	12		904	4	15		904	19	23		904	15	14		904	10	13
905	15	7		905	11	15		905	4	18		905	8	13		905	12	14		905	14	20		905	13	11		905	11	20		905	10	23		905	7	19
906	12	11		906	15	13		906	12	15		906	8	24		906	0	9		906	4	17		906	20	13		906	6	20		906	6	21		906	0	12
907	7	2		907	16	14		907	6	9		907	6	20		907	14	19		907	9	4		907	13	10		907	8	4		907	17	20		907	4	8
908	12	3		908	13	9		908	10	6		908	14	16		908	12	16		908	16	14		908	6	17		908	10	10		908	10	21		908	3	11
909	12	20		909	18	9		909	12	12		909	12	7		909	10	17		909	16	14		909	10	18		909	4	16		909	14	16		909	8	17
910	15	7		910	7	9		910	9	6		910	9	9		910	13	14		910	20	7		910	19	19		910	13	11		910	6	17		910	7	20
911	13	15		911	11	13		911	8	9		911	6	12		911	0	4		911	13	23		911	16	10		911	23	19		911	6	25		911	13	20
912	9	20		912	11	7		912	12	18		912	2	0		912	14	6		912	5	12		912	13	12		912	12	7		912	15	16		912	14	26
913	8	13		913	15	13		913	20	8		913	14	4		913	16	17		913	9	18		913	4	18		913	15	19		913	7	18		913	1	12
914	16	16		914	16	12		914	13	4		914	8	19		914	3	13		914	14	11		914	0	22		914	15	18		914	9	14		914	11	18
915	10	12		915	11	0		915	14	9		915	7	0		915	11	12		915	15	22		915	8	16		915	10	16		915	13	17		915	4	14
916	13	12		916	13	19		916	11	4		916	0	7		916	5	2		916	10	9		916	9	20		916	16	12		916	16	27		916	12	2
917	0	7		917	16	11		917	16	9		917	2	8		917	5	6		917	16	11		917	15	23		917	15	14		917	10	21		917	8	13
918	15	9		918	6	7		918	17	7		918	4	8		918	9	23		918	19	16		918	7	13		918	14	18		918	11	25		918	10	12
919	16	6		919	12	4		919	24	16		919	16	5		919	15	5		919	9	12		919	10	14		919	18	16		919	16	8		919	2	9
920	14	7		920	13	10		920	7	8		920	12	4		920	8	0		920	2	13		920	3	10		920	14	13		920	0	19		920	7	20
921	9	13		921	0	25		921	4	11		921	1	13		921	1	7		921	12	12		921	16	20		921	4	0		921	6	20		921	6	9
922	20	11		922	12	18		922	7	3		922	0	4		922	18	7		922	15	11		922	16	28		922	17	17		922	9	21		922	13	0
923	16	23		923	6	15		923	14	8		923	0	6		923	6	6		923	8	22		923	8	19		923	11	25		923	4	10		923	6	13
924	15	18		924	16	15		924	13	2		924	11	4		924	12	1		924	0	13		924	11	29		924	21	22		924	12	27		924	16	11
925	14	3		925	6	9		925	19	14		925	16	3		925	12	1		925	10	0		925	11	17		925	17	18		925	5	2		925	9	16
926	20	13		926	5	8		926	10	11		926	6	8		926	13	2		926	20	5		926	18	17		926	17	18		926	3	25		926	12	5
927	15	14		927	16	12		927	15	9		927	18	11		927	1	11		927	16	6		927	14	17		927	0	18		927	15	14		927	19	14
928	11	11		928	15	15		928	18	5		928	14	3		928	9	8		928	13	11		928	16	22		928	7	11		928	11	24		928	10	12
929	15	11		929	11	18		929	14	4		929	8	21		929	2	6		929	19	9		929	17	23		929	6	24		929	4	10		929	7	26
930	14	14		930	4	15		930	10	7		930	5	5		930	2	12		930	12	14		930	14	16		930	8	15		930	10	13		930	12	12
931	17	12		931	5	15		931	10	17		931	10	18		931	20	5		931	8	12		931	2	21		931	3	18		931	9	20		931	8	19
932	10	13		932	15	6		932	13	11		932	12	12		932	14	9		932	24	6		932	6	17		932	11	11		932	20	7		932	3	10
933	17	30		933	13	16		933	19	8		933	13	12		933	22	16		933	13	12		933	14	30		933	13	23		933	15	16		933	16	23
934	17	14		934	19	3		934	19	11		934	9	7		934	12	4		934	16	7		934	13	17		934	12	12		934	16	23		934	12	15
935	8	9		935	14	20		935	8	15		935	7	1		935	13	12		935	8	6		935	15	16		935	8	6		935	5	0		935	20	7
936	14	15		936	17	8		936	11	9		936	4	15		936	5	9		936	4	17		936	9	22		936	12	13		936	3	12		936	12	12
937	7	15		937	10	8		937	11	2		937	15	7		937	13	1		937	15	7		937	13	16		937	2	18		937	12	5		937	8	12
938	24	12		938	7	10		938	11	19		938	7	8		938	20	9		938	21	12		938	18	16		938	21	11		938	6	20		938	15	10
939	8	0		939	12	14		939	9	6		939	13	3		939	22	4		939	7	1		939	10	16		939	19	8		939	12	18		939	20	10
940	19	2		940	18	13		940	22	8		940	11	11		940	16	13		940	9	6		940	15	0		940	15	13		940	2	3		940	22	10
941	16	6		941	15	9		941	11	6		941	7	16		941	6	14		941	1	7		941	22	16		941	11	26		941	17	15		941	9	8
942	10	11		942	19	10		942	20	17		942	13	4		942	14	13		942	11	12		942	14	8		942	13	9		942	10	9		942	12	14
943	11	7		943	3	13		943	11	4		943	11	12		943	14	4		943	12	7		943	6	23		943	15	16		943	1	11		943	5	12
944	7	13		944	10	10		944	8	7		944	16	13		944	6	11		944	18	15		944	12	13		944	0	18		944	13	13		944	23	16
945	8	5		945	15	17		945	0	3		945	8	2		945	18	11		945	19	11		945	14	17		945	12	21		945	9	19		945	4	11
946	4	13		946	9	11		946	24	9		946	13	10		946	14	16		946	10	22		946	19	31		946	4	12		946	7	17		946	13	13
947	7	14		947	8	16		947	11	4		947	16	9		947	2	17		947	15	26		947	3	22		947	12	9		947	9	17		947	12	11
948	9	7		948	14	16		948	19	3		948	24	11		948	9	11		948	6	18		948	19	22		948	9	11		948	11	14		948	8	14
949	13	5		949	11	15		949	20	10		949	20	9		949	9	12		949	20	15		949	14	20		949	10	4		949	11	8		949	12	5
950	14	14		950	12	8		950	10	11		950	9	15		950	16	5		950	9	26		950	14	23		950	15	0		950	19	6		950	0	15
951	13	17		951	0	17		951	11	5		951	11	2		951	4	12		951	15	4		951	6	20		951	20	21		951	14	23		951	14	16
952	10	4		952	11	10		952	9	0		952	21	4		952	10	7		952	7	18		952	9	23		952	27	21		952	0	19		952	9	15
953	14	3		953	10	13		953	13	7		953	5	19		953	3	9		953	23	5		953	11	20		953	16	12		953	4	20		953	15	7
954	7	8		954	1	4		954	21	18		954	15	11		954	7	13		954	10	13		954	14	18		954	12	27		954	2	14		954	10	20
955	2	11		955	16	7		955	17	11		955	22	2		955	5	10		955	9	10		955	9	25		955	12	2		955	7	21		955	7	17
956	11	6		956	0	15		956	19	7		956	9	6		956	2	12		956	8	0		956	17	12		956	22	8		956	3	17		956	5	5
957	3	9		957	13	16		957	14	0		957	4	8		957	20	13		957	18	13		957	15	15		957	13	13		957	15	21		957	7	0
958	11	16		958	8	9		958	7	14		958	9	7		958	6	18		958	11	1		958	7	7		958	11	20		958	9	16		958	1	18
959	7	14		959	7	9		959	16	17		959	9	4		959	14	11		959	2	20		959	3	16		959	7	16		959	13	22		959	4	21
960	7	13		960	17	9		960	19	0		960	21	12		960	16	24		960	18	8		960	13	30		960	24	8		960	4	15		960	11	7
961	12	10		961	13	8		961	16	11		961	0	0		961	11	10		961	12	9		961	3	21		961	10	10		961	2	9		961	14	5
962	20	8		962	27	8		962	14	9		962	8	3		962	23	5		962	10	8		962	13	20		962	11	9		962	11	18		962	15	16
963	13	13		963	11	7		963	13	1		963	21	9		963	14	22		963	11	7		963	16	19		963	13	10		963	8	11		963	14	15
964	9	18		964	17	12		964	2	13		964	9	3		964	17	12		964	16	12		964	2	17		964	12	9		964	4	13		964	19	8
965	27	13		965	9	10		965	27	1		965	9	14		965	6	10		965	10	8		965	10	15		965	8	14		965	3	17		965	7	13
966	16	17		966	7	0		966	18	1		966	3	15		966	16	15		966	8	4		966	15	18		966	5	8		966	17	19		966	16	5
967	7	16		967	6	14		967	21	5		967	9	2		967	11	19		967	1	17		967	7	9		967	9	15		967	9	0		967	10	19
968	15	18		968	3	8		968	10	0		968	19	4		968	1	22		968	11	9		968	9	12		968	12	11		968	7	17		968	15	7
969	13	18		969	19	17		969	9	10		969	8	2		969	14	18		969	10	7		969	7	18		969	8	14		969	16	11		969	15	7
970	15	22		970	10	10		970	13	14		970	15	17		970	11	27		970	7	12		970	13	11		970	13	7		970	11	18		970	7	22
971	22	8		971	17	10		971	15	10		971	9	7		971	12	22		971	8	3		971	0	10		971	15	12		971	12	16		971	9	9
972	18	14		972	10	16		972	0	1		972	12	13		972	6	19		972	14	14		972	2	13		972	9	10		972	15	11		972	21	17
973	19	9		973	8	5		973	13	12		973	18	10		973	8	20		973	16	9		973	19	18		973	13	10		973	14	18		973	4	8
974	5	11		974	8	15		974	7	9		974	15	14		974	11	23		974	4	16		974	6	13		974	10	11		974	10	14		974	22	16
975	14	14		975	9	6		975	10	10		975	18	6		975	15	17		975	8	13		975	9	18		975	7	14		975	11	20		975	13	13
976	9	14		976	16	14		976	12	3		976	18	13		976	4	19		976	4	11		976	7	15		976	16	7		976	11	12		976	12	6
977	17	16		977	18	11		977	17	8		977	9	8		977	15	23		977	4	19		977	13	0		977	11	10		977	14	22		977	17	19
978	7	15		978	7	17		978	16	6		978	14	10		978	17	25		978	5	16		978	14	0		978	0	14		978	7	15		978	21	17
979	8	16		979	10	7		979	8	3		979	12	14		979	15	16		979	9	11		979	1	13		979	7	3		979	5	9		979	15	2
980	17	12		980	16	19		980	13	8		980	12	14		980	10	19		980	14	9		980	11	8		980	11	9		980	3	9		980	5	22
981	8	17		981	12	18		981	11	2		981	10	6		981	12	2		981	8	8		981	19	9		981	19	8		981	9	15		981	14	6
982	13	7		982	13	11		982	22	9		982	6	13		982	10	21		982	3	17		982	9	11		982	14	5		982	16	13		982	13	12
983	0	15		983	0	6		983	9	16		983	2	16		983	24	16		983	8	14		983	5	24		983	14	15		983	5	16		983	23	10
984	10	0		984	10	0		984	12	10		984	17	3		984	19	0		984	3	4		984	12	11		984	11	3		984	24	21		984	13	5
985	4	11		985	10	8		985	21	11		985	17	7		985	12	14		985	8	19		985	12	6		985	14	6		985	12	15		985	10	11
986	10	22		986	0	7		986	4	6		986	15	4		986	12	20		986	1	14		986	14	14		986	9	9		986	9	14		986	13	10
987	3	12		987	6	13		987	12	15		987	21	8		987	14	4		987	13	6		987	11	10		987	12	7		987	0	5		987	12	8
988	17	15		988	6	8		988	11	10		988	8	9		988	14	8		988	19	2		988	10	11		988	4	21		988	8	9		988	28	15
989	10	9		989	14	8		989	7	7		989	10	12		989	16	18		989	21	13		989	19	4		989	24	6		989	10	21		989	21	17
990	9	13		990	8	10		990	8	13		990	12	2		990	17	12		990	10	0		990	11	4		990	12	3		990	20	15		990	18	8
991	17	10		991	1	8		991	7	1		991	14	8		991	8	15		991	2	19		991	19	13		991	12	16		991	3	27		991	18	17
992	8	10		992	9	10		992	14	11		992	15	15		992	16	13		992	9	6		992	17	2		992	11	6		992	19	6		992	11	11
993	15	12		993	4	9		993	17	2		993	8	0		993	16	13		993	7	3		993	15	4		993	15	0		993	18	7		993	15	0
994	23	14		994	7	11		994	14	11		994	13	5		994	0	13		994	10	4		994	18	11		994	12	14		994	11	9		994	20	8
995	20	21		995	12	9		995	12	2		995	21	4		995	8	12		995	10	12		995	12	12		995	11	1		995	10	11		995	19	8
996	16	17		996	2	12		996	19	5		996	11	0		996	6	13		996	10	15		996	10	24		996	6	15		996	2	13		996	20	15
997	6	9		997	6	0		997	7	19		997	12	12		997	18	4		997	9	8		997	17	16		997	7	14		997	13	9		997	24	12
998	5	18		998	8	8		998	7	14		998	0	5		998	7	19		998	17	17		998	8	10		998	16	15		998	9	9		998	15	14
999	19	15		999	7	14		999	13	13		999	12	7		999	17	25		999	12	11		999	12	15		999	11	7		999	3	4		999	12	6
1000	4	18		1000	3	11		1000	10	17		1000	9	7		1000	7	20		1000	14	14		1000	5	15		1000	6	16		1000	9	23		1000	0	23
1001	12	14		1001	7	11		1001	12	4		1001	12	13		1001	15	8		1001	8	14		1001	15	9		1001	17	17		1001	12	8		1001	15	9
1002	7	13		1002	7	15		1002	20	6		1002	12	4		1002	5	8		1002	3	21		1002	8	10		1002	10	5		1002	16	8		1002	28	15
1003	16	12		1003	9	14		1003	10	12		1003	9	16		1003	6	14		1003	19	11		1003	3	11		1003	8	3		1003	13	17		1003	18	11
1004	6	16		1004	18	3		1004	5	12		1004	9	11		1004	15	15		1004	11	17		1004	16	10		1004	14	21		1004	7	0		1004	18	19
1005	9	15		1005	10	6		1005	10	9		1005	13	18		1005	4	15		1005	14	15		1005	17	10		1005	7	0		1005	7	7		1005	10	12
1006	16	7		1006	8	14		1006	11	7		1006	19	6		1006	16	11		1006	14	8		1006	11	15		1006	13	8		1006	8	9		1006	6	9
1007	14	13		1007	2	12		1007	7	13		1007	15	10		1007	15	20		1007	5	15		1007	19	16		1007	12	14		1007	10	12		1007	20	14
1008	13	4		1008	7	12		1008	15	5		1008	15	3		1008	15	20		1008	17	20		1008	13	14		1008	6	8		1008	5	0		1008	7	9
1009	18	11		1009	11	11		1009	15	18		1009	7	12		1009	12	16		1009	20	17		1009	14	9		1009	16	11		1009	13	21		1009	15	6
1010	11	4		1010	6	19		1010	17	7		1010	7	14		1010	11	20		1010	2	15		1010	21	26		1010	7	5		1010	0	10		1010	20	5
1011	25	7		1011	11	14		1011	14	2		1011	6	3		1011	18	2		1011	11	10		1011	2	6		1011	12	8		1011	19	14		1011	13	12
1012	12	1		1012	15	13		1012	12	6		1012	13	9		1012	10	15		1012	5	19		1012	12	0		1012	8	10		1012	18	13		1012	18	9
1013	11	9		1013	18	17		1013	15	11		1013	15	14		1013	13	21		1013	7	16		1013	11	10		1013	15	13		1013	19	8		1013	12	14
1014	9	11		1014	13	17		1014	2	9		1014	11	3		1014	7	0		1014	15	14		1014	14	20		1014	8	14		1014	15	11		1014	7	10
1015	10	7		1015	9	14		1015	21	7		1015	5	11		1015	15	21		1015	14	15		1015	5	10		1015	12	16		1015	19	14		1015	5	6
1016	10	6		1016	7	13		1016	11	7		1016	17	10		1016	6	22		1016	0	9		1016	15	11		1016	7	10		1016	19	14		1016	18	4
1017	14	3		1017	17	3		1017	9	4		1017	12	4		1017	14	12		1017	8	17		1017	14	2		1017	14	13		1017	9	2		1017	18	5
1018	9	11		1018	5	4		1018	0	14		1018	4	15		1018	12	10		1018	13	18		1018	0	11		1018	16	26		1018	12	8		1018	10	9
1019	15	8		1019	16	7		1019	4	7		1019	11	3		1019	22	23		1019	12	15		1019	4	2		1019	17	16		1019	5	1		1019	8	6
1020	9	12		1020	21	13		1020	11	17		1020	16	10		1020	10	8		1020	17	17		1020	15	4		1020	17	15		1020	11	7		1020	19	5
1021	18	13		1021	8	4		1021	2	8		1021	16	7		1021	0	8		1021	11	22		1021	10	10		1021	5	13		1021	16	5		1021	21	7
1022	14	11		1022	9	18		1022	4	21		1022	5	15		1022	17	20		1022	13	20		1022	8	20		1022	8	16		1022	8	16		1022	17	7
1023	7	9		1023	11	5		1023	15	12		1023	6	16		1023	11	9		1023	14	21		1023	15	28		1023	4	8		1023	8	9		1023	17	8
1024	13	16		1024	7	23		1024	4	8		1024	2	13		1024	6	16		1024	8	26		1024	3	6		1024	1	20		1024	5	6		1024	13	10
1025	14	9		1025	9	17		1025	16	16		1025	2	4		1025	16	10		1025	12	23		1025	2	7		1025	1	11		1025	15	7		1025	16	8
1026	14	10		1026	7	10		1026	9	4		1026	15	7		1026	11	20		1026	17	21		1026	10	10		1026	0	14		1026	8	9		1026	13	10
1027	21	9		1027	12	14		1027	9	7		1027	0	14		1027	8	13		1027	15	16		1027	3	13		1027	9	13		1027	6	12		1027	9	5
1028	15	16		1028	10	15		1028	12	8		1028	17	3		1028	12	19		1028	16	23		1028	23	16		1028	16	13		1028	11	13		1028	13	9
1029	12	12		1029	4	12		1029	9	13		1029	10	7		1029	10	16		1029	18	26		1029	17	16		1029	17	17		1029	13	10		1029	9	2
1030	9	7		1030	10	11		1030	19	11		1030	9	20		1030	12	12		1030	8	11		1030	23	0		1030	8	7		1030	7	10		1030	9	5
1031	13	7		1031	12	3		1031	15	5		1031	5	3		1031	9	10		1031	16	0		1031	26	6		1031	8	14		1031	13	4		1031	14	14
1032	14	17		1032	11	12		1032	14	15		1032	4	9		1032	8	10		1032	11	9		1032	17	13		1032	9	27		1032	14	8		1032	14	11
1033	15	4		1033	14	7		1033	13	7		1033	2	0		1033	13	6		1033	5	12		1033	24	12		1033	14	30		1033	10	15		1033	14	0
1034	15	7		1034	16	0		1034	18	10		1034	7	20		1034	18	11		1034	9	12		1034	17	14		1034	18	9		1034	2	7		1034	16	12
1035	11	10		1035	3	13		1035	9	0		1035	13	7		1035	16	21		1035	18	14		1035	9	6		1035	18	13		1035	3	4		1035	7	1
1036	17	9		1036	14	20		1036	13	1		1036	4	5		1036	12	13		1036	12	14		1036	14	12		1036	12	5		1036	2	1		1036	15	16
1037	3	5		1037	7	3		1037	12	10		1037	3	15		1037	19	9		1037	21	22		1037	17	11		1037	18	19		1037	7	14		1037	9	6
1038	0	6		1038	10	25		1038	11	11		1038	15	6		1038	7	8		1038	10	16		1038	23	4		1038	17	9		1038	6	6		1038	2	9
1039	16	15		1039	13	13		1039	4	10		1039	13	4		1039	20	5		1039	16	19		1039	21	15		1039	11	8		1039	11	13		1039	10	6
1040	13	3		1040	17	5		1040	13	0		1040	9	7		1040	5	1		1040	11	9		1040	13	8		1040	11	5		1040	6	8		1040	20	8
1041	19	11		1041	17	14		1041	12	9		1041	14	13		1041	11	18		1041	7	13		1041	8	10		1041	13	16		1041	9	1		1041	6	12
1042	15	14		1042	14	14		1042	6	11		1042	5	8		1042	16	7		1042	20	19		1042	11	3		1042	18	22		1042	17	5		1042	17	10
1043	14	10		1043	12	25		1043	24	16		1043	12	5		1043	12	16		1043	12	17		1043	15	20		1043	7	9		1043	13	1		1043	10	6
1044	19	15		1044	19	12		1044	3	21		1044	3	8		1044	8	11		1044	9	17		1044	19	6		1044	9	0		1044	10	11		1044	9	7
1045	7	5		1045	6	26		1045	6	6		1045	8	17		1045	2	10		1045	8	21		1045	7	13		1045	15	5		1045	0	3		1045	5	11
1046	18	9		1046	18	18		1046	12	15		1046	15	27		1046	2	7		1046	17	21		1046	17	6		1046	10	17		1046	11	4		1046	9	12
1047	9	4		1047	17	18		1047	7	15		1047	9	4		1047	7	16		1047	8	17		1047	20	7		1047	16	2		1047	4	0		1047	8	3
1048	12	17		1048	12	19		1048	12	7		1048	11	16		1048	10	15		1048	18	16		1048	3	8		1048	10	8		1048	3	0		1048	4	9
1049	13	6		1049	0	9		1049	8	14		1049	14	4		1049	9	16		1049	14	14		1049	4	12		1049	16	7		1049	6	8		1049	3	16
1050	12	13		1050	14	18		1050	7	14		1050	9	18		1050	3	7		1050	17	18		1050	17	9		1050	13	24		1050	8	8		1050	19	12
1051	14	0		1051	11	20		1051	23	13		1051	19	7		1051	16	8		1051	10	13		1051	15	2		1051	15	0		1051	9	2		1051	11	14
1052	3	9		1052	3	20		1052	13	13		1052	5	16		1052	1	16		1052	7	12		1052	12	27		1052	5	24		1052	8	14		1052	16	16
1053	15	12		1053	19	14		1053	4	11		1053	11	13		1053	5	12		1053	20	18		1053	14	8		1053	12	13		1053	4	13		1053	8	16
1054	12	11		1054	15	14		1054	14	4		1054	12	14		1054	1	7		1054	7	14		1054	10	14		1054	7	15		1054	10	8		1054	3	14
1055	8	15		1055	13	12		1055	6	14		1055	6	7		1055	5	7		1055	16	15		1055	8	8		1055	15	25		1055	5	3		1055	1	14
1056	14	14		1056	12	13		1056	9	14		1056	15	7		1056	5	10		1056	2	24		1056	10	10		1056	12	13		1056	23	8		1056	3	16
1057	9	7		1057	14	14		1057	4	17		1057	11	5		1057	17	15		1057	25	17		1057	10	7		1057	4	14		1057	15	3		1057	4	12
1058	17	19		1058	9	12		1058	13	7		1058	8	6		1058	4	9		1058	9	20		1058	15	12		1058	17	16		1058	7	6		1058	1	23
1059	17	0		1059	19	15		1059	15	12		1059	14	14		1059	10	20		1059	20	6		1059	16	5		1059	16	9		1059	5	11		1059	16	13
1060	18	10		1060	20	3		1060	12	9		1060	13	7		1060	10	7		1060	11	18		1060	8	0		1060	8	17		1060	16	2		1060	8	12
1061	11	17		1061	17	8		1061	9	13		1061	14	16		1061	15	10		1061	10	10		1061	18	15		1061	15	15		1061	18	4		1061	13	17
1062	13	13		1062	16	18		1062	11	19		1062	3	3		1062	8	24		1062	16	5		1062	0	20		1062	12	26		1062	17	3		1062	0	22
1063	6	2		1063	9	14		1063	0	14		1063	15	12		1063	11	20		1063	11	18		1063	9	17		1063	11	11		1063	3	7		1063	9	12
1064	6	6		1064	13	5		1064	12	19		1064	7	10		1064	14	17		1064	14	7		1064	6	3		1064	9	22		1064	3	8		1064	15	16
1065	3	11		1065	20	21		1065	7	26		1065	0	18		1065	10	8		1065	3	15		1065	14	16		1065	13	12		1065	14	10		1065	8	16
1066	16	9		1066	6	11		1066	10	15		1066	8	3		1066	5	12		1066	16	8		1066	13	16		1066	11	16		1066	20	3		1066	14	9
1067	11	22		1067	24	21		1067	1	12		1067	2	5		1067	2	17		1067	11	7		1067	0	12		1067	5	11		1067	6	4		1067	10	11
1068	7	7		1068	9	18		1068	10	9		1068	13	13		1068	9	12		1068	15	17		1068	7	12		1068	0	18		1068	18	13		1068	16	15
1069	9	14		1069	10	15		1069	9	13		1069	6	5		1069	4	12		1069	12	23		1069	21	9		1069	6	22		1069	18	8		1069	21	17
1070	9	7		1070	15	15		1070	10	11		1070	15	7		1070	2	15		1070	12	15		1070	12	8		1070	9	7		1070	8	14		1070	3	13
1071	13	14		1071	6	19		1071	9	0		1071	2	3		1071	10	9		1071	0	15		1071	10	22		1071	13	17		1071	8	18		1071	11	13
1072	11	7		1072	7	0		1072	8	9		1072	19	2		1072	6	0		1072	10	9		1072	16	5		1072	10	7		1072	18	10		1072	8	0
1073	13	6		1073	9	10		1073	14	15		1073	10	6		1073	8	14		1073	15	9		1073	11	27		1073	22	12		1073	24	9		1073	15	8
1074	15	15		1074	19	19		1074	11	15		1074	16	6		1074	13	8		1074	6	7		1074	16	15		1074	14	23		1074	9	4		1074	6	19
1075	16	15		1075	15	16		1075	10	13		1075	10	16		1075	9	13		1075	14	10		1075	12	10		1075	12	20		1075	18	15		1075	20	13
1076	9	15		1076	15	16		1076	5	12		1076	12	0		1076	6	9		1076	12	12		1076	12	5		1076	19	15		1076	20	16		1076	13	15
1077	11	14		1077	1	18		1077	4	12		1077	10	14		1077	5	9		1077	18	21		1077	17	16		1077	9	17		1077	7	6		1077	16	26
1078	7	15		1078	0	13		1078	8	11		1078	3	13		1078	10	4		1078	8	13		1078	8	10		1078	11	8		1078	17	13		1078	2	18
1079	7	19		1079	13	16		1079	14	15		1079	12	11		1079	8	4		1079	10	26		1079	1	15		1079	15	14		1079	9	9		1079	18	22
1080	17	15		1080	18	20		1080	20	11		1080	11	10		1080	21	10		1080	4	12		1080	7	18		1080	13	6		1080	11	18		1080	12	20
1081	11	14		1081	8	26		1081	14	18		1081	11	10		1081	2	11		1081	10	17		1081	10	15		1081	7	7		1081	9	27		1081	19	16
1082	0	10		1082	23	13		1082	2	28		1082	8	18		1082	15	20		1082	0	16		1082	11	15		1082	6	24		1082	10	13		1082	10	20
1083	14	13		1083	22	16		1083	15	12		1083	17	0		1083	3	21		1083	22	6		1083	9	14		1083	2	4		1083	10	19		1083	17	13
1084	11	9		1084	15	19		1084	3	11		1084	9	13		1084	5	21		1084	7	11		1084	20	11		1084	13	18		1084	17	9		1084	14	27
1085	15	24		1085	16	23		1085	3	23		1085	7	13		1085	14	14		1085	13	9		1085	12	15		1085	13	7		1085	13	19		1085	15	19
1086	14	16		1086	13	8		1086	20	19		1086	11	1		1086	17	6		1086	7	5		1086	9	16		1086	14	0		1086	11	8		1086	2	15
1087	9	11		1087	7	6		1087	13	6		1087	11	18		1087	0	7		1087	6	19		1087	11	26		1087	16	16		1087	5	15		1087	11	21
1088	17	12		1088	5	12		1088	9	13		1088	19	2		1088	11	16		1088	10	10		1088	15	25		1088	10	12		1088	0	17		1088	8	15
1089	6	16		1089	14	8		1089	18	12		1089	13	15		1089	4	20		1089	2	25		1089	12	20		1089	12	5		1089	9	19		1089	13	4
1090	9	17		1090	13	0		1090	8	9		1090	7	9		1090	6	14		1090	17	22		1090	18	23		1090	0	16		1090	2	17		1090	21	17
1091	8	7		1091	3	10		1091	0	15		1091	8	17		1091	8	13		1091	15	10		1091	18	17		1091	1	2		1091	17	14		1091	9	26
1092	8	6		1092	13	12		1092	8	18		1092	8	7		1092	7	18		1092	17	14		1092	17	16		1092	16	16		1092	15	14		1092	14	5
1093	18	10		1093	15	13		1093	20	11		1093	16	15		1093	14	9		1093	18	10		1093	3	16		1093	9	9		1093	11	15		1093	8	4
1094	4	9		1094	14	19		1094	9	7		1094	7	4		1094	8	6		1094	11	16		1094	12	17		1094	12	28		1094	25	23		1094	9	14
1095	12	17		1095	5	11		1095	10	6		1095	20	5		1095	4	13		1095	21	0		1095	11	14		1095	6	1		1095	17	13		1095	14	9
1096	26	12		1096	14	16		1096	3	9		1096	9	16		1096	18	7		1096	19	15		1096	12	28		1096	12	21		1096	13	11		1096	17	12
1097	13	5		1097	20	8		1097	0	16		1097	11	5		1097	8	14		1097	14	11		1097	1	14		1097	12	12		1097	20	12		1097	14	9
1098	11	18		1098	10	16		1098	7	15		1098	10	11		1098	12	6		1098	16	12		1098	7	6		1098	14	20		1098	25	23		1098	1	9
1099	26	17		1099	11	19		1099	4	14		1099	10	8		1099	2	12		1099	25	12		1099	14	13		1099	15	15		1099	13	17		1099	11	19
1100	16	24		1100	18	12		1100	16	8		1100	13	11		1100	13	10		1100	10	22		1100	5	17		1100	11	12		1100	15	5		1100	5	7
1101	16	14		1101	13	9		1101	15	14		1101	7	7		1101	10	6		1101	11	17		1101	17	9		1101	15	3		1101	6	17		1101	17	16
1102	12	14		1102	12	14		1102	9	9		1102	10	16		1102	6	11		1102	13	16		1102	1	11		1102	1	20		1102	18	6		1102	19	10
1103	6	10		1103	7	9		1103	10	6		1103	12	8		1103	5	6		1103	15	10		1103	12	8		1103	7	11		1103	16	17		1103	12	18
1104	16	16		1104	19	21		1104	12	10		1104	28	10		1104	10	12		1104	26	5		1104	13	0		1104	12	20		1104	11	21		1104	11	10
1105	15	13		1105	4	21		1105	10	17		1105	10	13		1105	0	3		1105	21	15		1105	7	18		1105	13	18		1105	18	14		1105	26	17
1106	10	0		1106	10	14		1106	23	7		1106	19	8		1106	13	4		1106	14	17		1106	13	9		1106	4	18		1106	12	16		1106	17	12
1107	9	15		1107	0	16		1107	13	6		1107	8	10		1107	11	13		1107	15	11		1107	10	11		1107	13	7		1107	10	0		1107	11	7
1108	12	10		1108	10	22		1108	6	1		1108	8	6		1108	8	21		1108	20	14		1108	18	15		1108	9	18		1108	19	3		1108	16	7
1109	11	1		1109	23	16		1109	21	7		1109	5	18		1109	11	2		1109	15	17		1109	13	18		1109	13	11		1109	10	20		1109	11	13
1110	7	11		1110	11	13		1110	10	2		1110	17	10		1110	10	5		1110	16	19		1110	5	12		1110	0	14		1110	18	13		1110	16	0
1111	6	4		1111	16	24		1111	9	7		1111	0	17		1111	3	3		1111	24	2		1111	11	16		1111	11	14		1111	4	12		1111	18	11
1112	0	23		1112	17	22		1112	7	7		1112	9	11		1112	17	3		1112	25	10		1112	20	0		1112	12	14		1112	10	12		1112	16	25
1113	21	16		1113	6	19		1113	11	21		1113	8	16		1113	7	8		1113	14	13		1113	12	21		1113	0	19		1113	13	16		1113	23	10
1114	9	11		1114	16	16		1114	8	8		1114	18	12		1114	15	7		1114	0	11		1114	14	14		1114	2	18		1114	6	21		1114	0	14
1115	14	4		1115	10	11		1115	16	12		1115	9	19		1115	11	6		1115	13	18		1115	8	3		1115	15	15		1115	10	18		1115	15	16
1116	9	16		1116	3	13		1116	14	2		1116	8	16		1116	7	3		1116	16	15		1116	7	16		1116	15	13		1116	5	12		1116	14	14
1117	9	20		1117	12	11		1117	12	27		1117	11	20		1117	2	5		1117	15	20		1117	3	11		1117	15	11		1117	10	13		1117	13	18
1118	16	17		1118	10	12		1118	4	12		1118	6	22		1118	10	12		1118	6	10		1118	11	15		1118	9	19		1118	8	25		1118	18	15
1119	14	12		1119	10	12		1119	17	16		1119	19	17		1119	12	4		1119	15	10		1119	16	24		1119	0	25		1119	2	29		1119	20	6
1120	10	15		1120	12	1		1120	18	6		1120	7	18		1120	11	11		1120	18	11		1120	13	15		1120	15	21		1120	19	26		1120	13	7
1121	7	18		1121	15	11		1121	17	17		1121	16	14		1121	11	8		1121	20	10		1121	12	14		1121	17	14		1121	3	14		1121	20	11
1122	18	21		1122	12	6		1122	14	10		1122	11	16		1122	8	10		1122	19	13		1122	13	15		1122	6	22		1122	14	18		1122	14	11
1123	10	6		1123	15	4		1123	9	5		1123	10	14		1123	9	2		1123	20	15		1123	14	3		1123	15	19		1123	21	27		1123	24	11
1124	10	15		1124	13	6		1124	20	9		1124	15	22		1124	9	12		1124	13	18		1124	6	15		1124	2	13		1124	12	26		1124	19	15
1125	9	8		1125	15	6		1125	14	10		1125	13	20		1125	10	17		1125	22	16		1125	9	18		1125	20	23		1125	8	7		1125	14	20
1126	23	15		1126	15	7		1126	14	0		1126	9	21		1126	14	6		1126	20	19		1126	9	19		1126	8	10		1126	3	16		1126	13	12
1127	7	6		1127	11	2		1127	18	6		1127	23	30		1127	6	10		1127	15	21		1127	9	21		1127	4	11		1127	13	15		1127	13	15
1128	10	15		1128	7	4		1128	4	14		1128	15	14		1128	9	12		1128	15	17		1128	6	7		1128	10	12		1128	5	11		1128	9	7
1129	18	15		1129	17	14		1129	0	9		1129	7	19		1129	11	12		1129	15	9		1129	7	15		1129	15	15		1129	7	17		1129	20	10
1130	9	11		1130	22	0		1130	18	13		1130	12	23		1130	13	20		1130	13	8		1130	5	11		1130	17	0		1130	6	15		1130	15	7
1131	11	15		1131	15	14		1131	6	20		1131	11	26		1131	9	5		1131	15	10		1131	6	19		1131	8	18		1131	15	20		1131	12	2
1132	10	15		1132	12	8		1132	19	7		1132	4	6		1132	6	4		1132	11	18		1132	2	20		1132	5	20		1132	15	8		1132	22	4
1133	18	6		1133	18	5		1133	13	11		1133	7	24		1133	4	13		1133	26	23		1133	10	18		1133	9	13		1133	3	9		1133	13	12
1134	15	3		1134	16	10		1134	20	10		1134	0	13		1134	11	2		1134	20	9		1134	13	14		1134	13	19		1134	13	18		1134	18	0
1135	6	23		1135	18	15		1135	16	18		1135	12	25		1135	4	14		1135	16	19		1135	1	11		1135	18	20		1135	17	19		1135	18	23
1136	18	13		1136	25	4		1136	13	16		1136	9	14		1136	2	5		1136	15	12		1136	6	22		1136	12	25		1136	11	7		1136	11	26
1137	16	11		1137	18	12		1137	10	7		1137	19	23		1137	11	18		1137	6	8		1137	11	21		1137	17	30		1137	4	8		1137	11	14
1138	11	15		1138	8	3		1138	13	7		1138	14	20		1138	13	13		1138	12	11		1138	3	20		1138	18	20		1138	4	6		1138	19	8
1139	12	7		1139	10	8		1139	14	5		1139	12	15		1139	7	0		1139	19	10		1139	16	17		1139	14	14		1139	2	16		1139	9	5
1140	26	12		1140	14	6		1140	14	0		1140	11	27		1140	9	6		1140	13	0		1140	1	18		1140	4	27		1140	12	15		1140	17	2
1141	16	2		1141	17	1		1141	16	6		1141	8	18		1141	13	13		1141	12	17		1141	7	10		1141	14	24		1141	11	26		1141	15	15
1142	8	11		1142	18	6		1142	12	10		1142	11	0		1142	17	3		1142	12	12		1142	7	12		1142	17	18		1142	3	14		1142	22	5
1143	12	5		1143	11	9		1143	22	10		1143	16	15		1143	8	12		1143	1	13		1143	12	13		1143	18	27		1143	9	9		1143	12	10
1144	8	0		1144	23	7		1144	23	18		1144	13	23		1144	15	10		1144	11	23		1144	5	11		1144	14	20		1144	11	3		1144	13	16
1145	10	1		1145	14	6		1145	13	4		1145	11	18		1145	12	9		1145	2	7		1145	8	15		1145	6	25		1145	10	16		1145	8	11
1146	13	1		1146	10	11		1146	19	14		1146	14	9		1146	11	12		1146	16	14		1146	19	21		1146	24	18		1146	8	1		1146	13	7
1147	12	6		1147	22	13		1147	14	12		1147	10	11		1147	11	9		1147	16	10		1147	14	14		1147	17	14		1147	6	4		1147	20	6
1148	18	9		1148	22	3		1148	9	10		1148	6	5		1148	12	0		1148	9	11		1148	16	12		1148	23	18		1148	13	0		1148	18	18
1149	14	2		1149	18	10		1149	20	1		1149	11	20		1149	5	13		1149	15	6		1149	8	1		1149	19	12		1149	0	6		1149	4	21
1150	18	9		1150	9	10		1150	19	4		1150	11	13		1150	7	3		1150	2	7		1150	6	21		1150	18	20		1150	13	2		1150	13	8
1151	18	16		1151	21	8		1151	14	16		1151	11	17		1151	15	5		1151	11	8		1151	1	11		1151	16	16		1151	2	6		1151	5	15
1152	21	8		1152	5	9		1152	9	16		1152	7	22		1152	16	9		1152	2	0		1152	11	16		1152	12	23		1152	12	18		1152	11	16
1153	13	10		1153	17	10		1153	14	7		1153	9	16		1153	0	12		1153	5	8		1153	11	12		1153	12	11		1153	11	3		1153	9	16
1154	16	16		1154	11	7		1154	15	12		1154	16	21		1154	10	13		1154	11	15		1154	7	9		1154	3	23		1154	2	17		1154	11	19
1155	14	14		1155	8	17		1155	16	16		1155	15	28		1155	10	14		1155	5	10		1155	4	9		1155	12	18		1155	9	4		1155	5	17
1156	5	15		1156	16	10		1156	13	22		1156	13	24		1156	2	5		1156	4	3		1156	14	7		1156	21	17		1156	11	18		1156	6	10
1157	11	12		1157	14	11		1157	11	9		1157	11	16		1157	10	7		1157	10	1		1157	9	4		1157	11	18		1157	14	7		1157	8	13
1158	15	10		1158	0	14		1158	8	12		1158	5	19		1158	4	9		1158	6	12		1158	17	1		1158	12	15		1158	19	14		1158	15	21
1159	0	13		1159	12	13		1159	10	17		1159	9	17		1159	9	9		1159	12	9		1159	15	9		1159	15	11		1159	1	16		1159	10	11
1160	16	17		1160	8	8		1160	2	15		1160	13	13		1160	17	15		1160	17	8		1160	3	10		1160	12	14		1160	6	23		1160	14	17
1161	16	20		1161	15	14		1161	12	28		1161	8	18		1161	9	17		1161	5	17		1161	5	22		1161	9	5		1161	3	12		1161	0	28
1162	13	24		1162	16	19		1162	10	9		1162	7	18		1162	5	11		1162	14	9		1162	9	9		1162	5	16		1162	2	17		1162	26	15
1163	16	20		1163	11	14		1163	4	9		1163	8	18		1163	7	10		1163	13	8		1163	6	13		1163	0	4		1163	8	15		1163	17	12
1164	18	13		1164	3	18		1164	10	25		1164	10	18		1164	3	16		1164	13	14		1164	6	7		1164	7	10		1164	7	14		1164	14	9
1165	21	15		1165	21	11		1165	2	11		1165	10	11		1165	9	17		1165	5	5		1165	18	5		1165	11	11		1165	8	12		1165	8	21
1166	13	24		1166	11	20		1166	10	21		1166	8	20		1166	9	18		1166	4	11		1166	14	12		1166	7	3		1166	4	11		1166	3	12
1167	12	25		1167	10	10		1167	0	16		1167	8	12		1167	6	10		1167	16	9		1167	11	16		1167	18	13		1167	12	18		1167	7	16
1168	11	11		1168	15	10		1168	23	16		1168	14	3		1168	12	11		1168	9	5		1168	21	13		1168	8	10		1168	12	12		1168	13	28
1169	13	23		1169	18	22		1169	12	8		1169	4	16		1169	14	25		1169	0	16		1169	2	8		1169	1	9		1169	5	15		1169	9	14
1170	11	19		1170	17	13		1170	9	14		1170	0	16		1170	8	15		1170	9	10		1170	20	21		1170	19	19		1170	12	15		1170	9	14
1171	23	14		1171	20	14		1171	11	10		1171	8	21		1171	16	15		1171	12	7		1171	12	17		1171	16	22		1171	11	13		1171	12	14
1172	17	18		1172	16	24		1172	15	12		1172	9	13		1172	3	24		1172	6	4		1172	10	5		1172	16	9		1172	2	17		1172	9	16
1173	8	13		1173	9	15		1173	18	19		1173	13	21		1173	13	11		1173	11	14		1173	12	11		1173	8	15		1173	15	16		1173	11	26
1174	21	17		1174	3	3		1174	8	16		1174	6	17		1174	3	5		1174	10	10		1174	5	13		1174	6	0		1174	10	26		1174	12	21
1175	19	17		1175	2	12		1175	5	12		1175	5	16		1175	16	11		1175	5	15		1175	12	2		1175	10	20		1175	11	22		1175	17	6
1176	7	8		1176	9	20		1176	1	12		1176	10	16		1176	8	4		1176	0	10		1176	22	17		1176	18	17		1176	8	29		1176	15	18
1177	13	0		1177	11	14		1177	9	0		1177	11	10		1177	0	12		1177	11	3		1177	17	2		1177	14	7		1177	4	14		1177	13	16
1178	15	20		1178	15	11		1178	5	8		1178	11	8		1178	13	19		1178	14	5		1178	18	16		1178	10	10		1178	12	15		1178	11	14
1179	18	9		1179	11	13		1179	11	12		1179	8	18		1179	9	2		1179	10	5		1179	18	14		1179	10	10		1179	10	11		1179	16	16
1180	5	19		1180	9	4		1180	10	14		1180	19	9		1180	9	14		1180	7	1		1180	13	7		1180	13	23		1180	17	7		1180	12	18
1181	12	15		1181	13	5		1181	18	7		1181	1	16		1181	5	8		1181	11	7		1181	13	3		1181	17	6		1181	11	3		1181	19	14
1182	15	14		1182	18	17		1182	6	22		1182	16	14		1182	12	7		1182	13	6		1182	21	22		1182	5	2		1182	10	20		1182	17	20
1183	0	12		1183	12	0		1183	12	13		1183	12	8		1183	1	22		1183	8	14		1183	12	17		1183	11	28		1183	11	20		1183	12	6
1184	7	11		1184	12	13		1184	7	19		1184	11	10		1184	15	13		1184	9	19		1184	17	11		1184	15	9		1184	9	19		1184	9	0
1185	14	13		1185	11	19		1185	18	5		1185	6	9		1185	12	16		1185	11	12		1185	7	15		1185	22	11		1185	3	5		1185	14	15
1186	20	22		1186	8	15		1186	2	15		1186	10	17		1186	8	10		1186	4	14		1186	8	23		1186	11	18		1186	2	22		1186	15	21
1187	13	13		1187	14	15		1187	4	11		1187	10	12		1187	5	18		1187	13	14		1187	13	21		1187	3	3		1187	11	9		1187	21	28
1188	13	4		1188	13	17		1188	5	23		1188	5	22		1188	0	26		1188	2	7		1188	14	14		1188	11	19		1188	12	0		1188	15	11
1189	14	20		1189	12	15		1189	12	14		1189	11	6		1189	9	19		1189	13	22		1189	14	10		1189	9	13		1189	0	18		1189	4	18
1190	5	4		1190	8	24		1190	15	13		1190	8	12		1190	12	16		1190	10	7		1190	15	19		1190	7	10		1190	6	7		1190	12	11
1191	23	10		1191	20	13		1191	7	9		1191	10	24		1191	2	14		1191	10	14		1191	0	9		1191	11	1		1191	5	11		1191	12	29
1192	8	3		1192	12	22		1192	5	19		1192	10	10		1192	18	16		1192	15	11		1192	11	13		1192	14	8		1192	10	16		1192	18	17
1193	10	12		1193	12	8		1193	11	19		1193	9	16		1193	10	17		1193	5	9		1193	21	8		1193	7	2		1193	15	25		1193	22	13
1194	22	19		1194	7	19		1194	8	14		1194	15	16		1194	15	13		1194	8	5		1194	13	14		1194	10	15		1194	17	13		1194	14	18
1195	12	12		1195	15	7		1195	8	9		1195	15	0		1195	13	0		1195	8	8		1195	8	10		1195	9	14		1195	18	15		1195	11	8
1196	7	10		1196	14	19		1196	6	14		1196	13	8		1196	7	22		1196	16	12		1196	3	11		1196	13	4		1196	14	25		1196	20	17
1197	23	15		1197	11	14		1197	0	15		1197	12	14		1197	2	21		1197	6	15		1197	12	15		1197	5	8		1197	12	16		1197	18	16
1198	11	17		1198	18	4		1198	2	8		1198	2	2		1198	8	12		1198	2	11		1198	11	19		1198	1	17		1198	14	18		1198	14	25
1199	7	16		1199	5	11		1199	7	24		1199	16	15		1199	2	17		1199	0	18		1199	8	0		1199	17	20		1199	2	15		1199	11	23
1200	17	13		1200	10	20		1200	20	15		1200	7	9		1200	16	20		1200	8	8		1200	12	8		1200	6	24		1200	12	14		1200	17	20
1201	14	25		1201	9	11		1201	8	9		1201	3	20		1201	8	19		1201	11	19		1201	3	13		1201	11	20		1201	9	15		1201	11	16
1202	18	18		1202	16	13		1202	8	13		1202	10	10		1202	8	3		1202	5	1		1202	24	8		1202	8	16		1202	5	5		1202	8	20
1203	13	24		1203	0	12		1203	4	11		1203	10	9		1203	6	12		1203	14	15		1203	11	21		1203	10	6		1203	14	9		1203	10	10
1204	8	12		1204	15	6		1204	11	3		1204	7	7		1204	1	12		1204	14	11		1204	13	6		1204	7	1		1204	10	16		1204	18	16
1205	11	6		1205	7	21		1205	5	1		1205	0	23		1205	5	21		1205	1	12		1205	11	4		1205	8	5		1205	12	15		1205	16	16
1206	10	14		1206	15	9		1206	11	19		1206	6	13		1206	14	19		1206	2	12		1206	19	2		1206	9	14		1206	11	14		1206	2	20
1207	11	8		1207	8	13		1207	8	17		1207	9	9		1207	8	10		1207	10	11		1207	16	16		1207	3	20		1207	9	19		1207	8	13
1208	18	8		1208	11	26		1208	11	9		1208	6	6		1208	8	24		1208	1	7		1208	13	12		1208	6	9		1208	15	15		1208	10	12
1209	13	10		1209	11	8		1209	14	7		1209	17	14		1209	24	18		1209	11	0		1209	14	6		1209	6	11		1209	20	20		1209	5	14
1210	10	12		1210	1	9		1210	9	17		1210	7	9		1210	5	23		1210	4	11		1210	4	20		1210	8	0		1210	17	17		1210	0	16
1211	5	12		1211	1	26		1211	9	16		1211	12	22		1211	11	19		1211	3	15		1211	11	21		1211	0	20		1211	14	11		1211	14	15
1212	5	6		1212	13	21		1212	17	9		1212	6	16		1212	13	12		1212	8	16		1212	4	15		1212	5	17		1212	18	5		1212	7	17
1213	23	16		1213	13	17		1213	11	7		1213	14	13		1213	5	25		1213	4	13		1213	7	13		1213	1	19		1213	11	22		1213	11	16
1214	13	12		1214	19	5		1214	1	8		1214	14	15		1214	6	17		1214	10	8		1214	2	9		1214	0	3		1214	21	19		1214	18	13
1215	11	13		1215	8	8		1215	6	4		1215	10	9		1215	19	15		1215	4	7		1215	5	16		1215	14	8		1215	19	4		1215	21	6
1216	18	9		1216	18	9		1216	16	9		1216	14	22		1216	13	10		1216	4	6		1216	11	6		1216	0	9		1216	11	10		1216	16	4
1217	13	15		1217	11	7		1217	17	5		1217	10	10		1217	14	11		1217	13	5		1217	14	13		1217	7	14		1217	15	12		1217	7	5
1218	16	5		1218	17	0		1218	6	6		1218	4	15		1218	15	9		1218	12	12		1218	18	19		1218	16	11		1218	18	8		1218	21	11
1219	17	14		1219	10	13		1219	16	2		1219	7	13		1219	18	14		1219	20	19		1219	9	11		1219	18	13		1219	24	12		1219	18	14
1220	11	7		1220	7	14		1220	4	15		1220	4	16		1220	3	21		1220	16	9		1220	13	9		1220	14	3		1220	15	18		1220	13	12
1221	11	7		1221	5	17		1221	7	9		1221	6	21		1221	11	16		1221	5	13		1221	9	16		1221	11	7		1221	19	8		1221	0	15
1222	11	3		1222	13	10		1222	17	11		1222	9	23		1222	6	4		1222	8	22		1222	11	12		1222	22	17		1222	14	15		1222	10	10
1223	23	1		1223	16	11		1223	12	19		1223	17	19		1223	13	8		1223	14	6		1223	15	15		1223	14	18		1223	11	7		1223	4	11
1224	7	8		1224	1	12		1224	8	6		1224	14	16		1224	18	12		1224	10	12		1224	11	15		1224	18	15		1224	14	15		1224	19	7
1225	14	13		1225	10	20		1225	15	15		1225	7	28		1225	11	7		1225	3	17		1225	19	18		1225	5	4		1225	4	7		1225	14	5
1226	6	2		1226	0	12		1226	7	13		1226	16	23		1226	21	15		1226	9	17		1226	8	15		1226	10	14		1226	0	7		1226	8	8
1227	12	8		1227	12	11		1227	8	11		1227	16	18		1227	18	7		1227	4	7		1227	10	17		1227	11	8		1227	28	10		1227	7	5
1228	26	13		1228	2	14		1228	11	17		1228	13	10		1228	8	13		1228	10	16		1228	13	18		1228	2	12		1228	18	7		1228	9	18
1229	7	6		1229	10	20		1229	0	19		1229	9	13		1229	15	12		1229	10	19		1229	4	14		1229	7	5		1229	13	8		1229	13	8
1230	11	11		1230	12	20		1230	8	13		1230	18	14		1230	4	15		1230	1	18		1230	19	10		1230	2	18		1230	18	13		1230	13	8
1231	13	0		1231	17	16		1231	8	15		1231	7	18		1231	19	23		1231	14	7		1231	15	10		1231	5	9		1231	17	12		1231	21	9
1232	11	3		1232	7	7		1232	15	14		1232	16	10		1232	18	14		1232	16	14		1232	16	9		1232	11	5		1232	18	15		1232	14	7
1233	22	8		1233	10	12		1233	1	12		1233	19	12		1233	18	5		1233	7	10		1233	5	16		1233	18	13		1233	17	10		1233	19	11
1234	8	10		1234	9	13		1234	17	16		1234	14	0		1234	12	8		1234	4	19		1234	5	9		1234	19	10		1234	15	9		1234	9	8
1235	12	8		1235	14	14		1235	2	9		1235	11	11		1235	6	13		1235	8	10		1235	3	17		1235	9	7		1235	12	18		1235	17	18
1236	19	13		1236	15	10		1236	6	7		1236	16	8		1236	13	5		1236	10	20		1236	15	0		1236	14	14		1236	15	12		1236	20	17
1237	13	13		1237	16	13		1237	12	4		1237	15	9		1237	0	3		1237	0	15		1237	4	2		1237	20	2		1237	15	11		1237	18	8
1238	0	4		1238	8	19		1238	6	9		1238	29	7		1238	10	13		1238	13	15		1238	14	10		1238	13	7		1238	11	11		1238	27	19
1239	16	3		1239	11	5		1239	9	10		1239	14	2		1239	6	0		1239	14	16		1239	9	12		1239	10	9		1239	18	2		1239	12	18
1240	10	2		1240	18	5		1240	8	5		1240	24	18		1240	18	6		1240	5	24		1240	12	5		1240	6	13		1240	10	20		1240	9	23
1241	9	11		1241	4	14		1241	11	18		1241	15	5		1241	8	3		1241	16	17		1241	4	25		1241	11	10		1241	14	16		1241	15	7
1242	8	13		1242	12	14		1242	12	16		1242	23	16		1242	11	11		1242	3	14		1242	3	16		1242	15	11		1242	13	12		1242	10	19
1243	10	5		1243	13	12		1243	13	2		1243	18	13		1243	6	7		1243	12	7		1243	13	11		1243	27	10		1243	17	10		1243	13	7
1244	19	13		1244	9	4		1244	9	13		1244	17	18		1244	16	6		1244	18	10		1244	17	12		1244	21	16		1244	18	10		1244	11	3
1245	15	20		1245	9	20		1245	5	13		1245	15	25		1245	13	10		1245	6	0		1245	7	17		1245	13	0		1245	26	25		1245	16	16
1246	10	13		1246	5	16		1246	14	21		1246	21	22		1246	12	8		1246	21	14		1246	3	15		1246	2	13		1246	5	17		1246	4	29
1247	10	4		1247	16	4		1247	12	16		1247	16	29		1247	12	14		1247	12	17		1247	11	15		1247	5	12		1247	11	10		1247	10	2
1248	17	8		1248	12	5		1248	10	17		1248	21	15		1248	7	14		1248	12	13		1248	13	18		1248	13	14		1248	22	17		1248	15	6
1249	14	7		1249	11	3		1249	4	19		1249	19	12		1249	17	10		1249	12	13		1249	14	16		1249	0	13		1249	14	17		1249	8	9
1250	18	5		1250	9	12		1250	9	13		1250	14	11		1250	15	6		1250	20	11		1250	13	11		1250	17	10		1250	20	8		1250	16	15
1251	17	9		1251	6	13		1251	3	12		1251	21	18		1251	18	7		1251	15	19		1251	13	9		1251	7	20		1251	11	20		1251	5	14
1252	14	6		1252	2	10		1252	16	11		1252	14	10		1252	14	14		1252	20	11		1252	13	11		1252	2	9		1252	11	18		1252	10	18
1253	14	8		1253	10	9		1253	13	14		1253	14	11		1253	6	21		1253	13	18		1253	11	20		1253	15	3		1253	9	18		1253	18	0
1254	10	13		1254	8	9		1254	9	17		1254	0	19		1254	9	7		1254	26	11		1254	5	21		1254	9	4		1254	16	22		1254	11	20
1255	14	13		1255	8	9		1255	14	19		1255	23	15		1255	9	15		1255	23	11		1255	0	12		1255	20	16		1255	12	5		1255	6	28
1256	14	5		1256	11	13		1256	17	26		1256	23	12		1256	14	4		1256	21	11		1256	11	16		1256	19	9		1256	22	3		1256	19	18
1257	12	8		1257	15	13		1257	5	17		1257	13	24		1257	2	21		1257	17	24		1257	17	12		1257	10	13		1257	15	27		1257	7	22
1258	18	20		1258	8	4		1258	10	22		1258	8	10		1258	16	12		1258	20	13		1258	13	16		1258	13	12		1258	17	14		1258	9	8
1259	8	6		1259	5	14		1259	9	15		1259	25	11		1259	6	16		1259	19	9		1259	14	13		1259	25	7		1259	24	6		1259	20	11
1260	12	12		1260	11	18		1260	8	14		1260	15	10		1260	9	14		1260	30	17		1260	13	13		1260	10	9		1260	16	14		1260	3	11
1261	16	8		1261	18	9		1261	6	12		1261	13	17		1261	8	11		1261	24	11		1261	12	14		1261	20	4		1261	12	11		1261	7	19
1262	12	14		1262	13	2		1262	9	6		1262	20	20		1262	15	9		1262	25	8		1262	11	4		1262	14	8		1262	13	14		1262	0	17
1263	9	8		1263	9	15		1263	8	20		1263	32	5		1263	15	8		1263	29	10		1263	8	13		1263	17	11		1263	17	13		1263	0	9
1264	17	12		1264	8	13		1264	8	15		1264	23	15		1264	13	21		1264	15	17		1264	23	20		1264	26	11		1264	12	22		1264	13	20
1265	10	15		1265	19	8		1265	5	27		1265	13	17		1265	12	5		1265	28	10		1265	11	11		1265	15	8		1265	12	13		1265	4	29
1266	20	14		1266	10	16		1266	4	14		1266	19	8		1266	7	9		1266	16	1		1266	12	18		1266	18	17		1266	17	12		1266	12	11
1267	8	12		1267	16	5		1267	2	10		1267	14	7		1267	13	9		1267	15	7		1267	15	0		1267	18	4		1267	3	16		1267	17	13
1268	19	3		1268	15	10		1268	15	18		1268	23	4		1268	5	6		1268	28	2		1268	18	11		1268	15	14		1268	18	8		1268	14	10
1269	13	8		1269	9	8		1269	2	0		1269	7	6		1269	20	6		1269	24	16		1269	23	9		1269	7	12		1269	11	19		1269	16	13
1270	6	5		1270	6	0		1270	8	15		1270	24	11		1270	0	6		1270	17	10		1270	16	11		1270	16	6		1270	13	9		1270	1	16
1271	13	10		1271	10	22		1271	11	16		1271	15	9		1271	8	10		1271	11	7		1271	15	18		1271	17	8		1271	16	0		1271	16	24
1272	9	7		1272	2	11		1272	8	25		1272	9	13		1272	1	12		1272	0	10		1272	11	5		1272	5	4		1272	5	1		1272	8	21
1273	11	5		1273	13	6		1273	2	13		1273	17	0		1273	11	0		1273	25	10		1273	15	14		1273	19	5		1273	5	21		1273	8	27
1274	14	0		1274	7	14		1274	0	13		1274	16	15		1274	6	19		1274	18	14		1274	6	20		1274	10	14		1274	13	16		1274	21	21
1275	10	3		1275	18	6		1275	10	22		1275	10	13		1275	13	10		1275	28	10		1275	16	9		1275	18	9		1275	14	13		1275	20	20
1276	11	18		1276	7	17		1276	12	14		1276	26	8		1276	11	19		1276	21	13		1276	15	26		1276	11	15		1276	13	18		1276	10	8
1277	3	11		1277	0	24		1277	4	14		1277	12	18		1277	19	8		1277	20	15		1277	13	19		1277	18	16		1277	10	16		1277	8	14
1278	10	14		1278	4	21		1278	10	4		1278	13	13		1278	9	6		1278	22	15		1278	16	16		1278	8	9		1278	12	14		1278	10	12
1279	14	12		1279	9	14		1279	13	11		1279	11	8		1279	3	16		1279	28	10		1279	11	8		1279	12	15		1279	8	13		1279	20	13
1280	3	14		1280	11	15		1280	4	18		1280	9	21		1280	8	8		1280	14	14		1280	7	12		1280	13	10		1280	16	7		1280	10	0
1281	7	14		1281	9	8		1281	3	22		1281	18	7		1281	13	9		1281	20	8		1281	10	23		1281	22	1		1281	15	8		1281	12	17
1282	10	17		1282	11	14		1282	4	12		1282	14	18		1282	18	6		1282	28	13		1282	16	14		1282	11	12		1282	0	17		1282	12	18
1283	11	16		1283	5	17		1283	0	21		1283	7	9		1283	11	13		1283	27	13		1283	10	21		1283	13	15		1283	5	15		1283	13	15
1284	12	11		1284	10	20		1284	16	21		1284	13	9		1284	6	13		1284	32	6		1284	13	6		1284	9	0		1284	17	12		1284	10	10
1285	14	6		1285	24	9		1285	12	14		1285	13	22		1285	9	0		1285	15	10		1285	9	9		1285	13	6		1285	9	19		1285	5	22
1286	8	9		1286	9	10		1286	11	9		1286	9	9		1286	17	5		1286	17	15		1286	16	15		1286	13	9		1286	12	10		1286	21	20
1287	12	8		1287	16	8		1287	6	17		1287	10	18		1287	7	11		1287	13	17		1287	27	17		1287	12	5		1287	15	22		1287	11	19
1288	0	13		1288	10	12		1288	13	19		1288	12	17		1288	5	16		1288	17	10		1288	23	18		1288	12	8		1288	14	23		1288	16	27
1289	3	16		1289	3	19		1289	0	17		1289	12	17		1289	12	8		1289	11	10		1289	11	17		1289	5	10		1289	6	15		1289	14	17
1290	11	14		1290	18	25		1290	6	16		1290	13	22		1290	11	17		1290	14	8		1290	21	13		1290	9	4		1290	7	14		1290	10	17
1291	13	8		1291	10	6		1291	9	8		1291	7	19		1291	9	0		1291	24	0		1291	24	4		1291	13	0		1291	13	18		1291	19	19
1292	11	8		1292	21	7		1292	21	20		1292	6	14		1292	14	15		1292	19	5		1292	14	7		1292	1	6		1292	3	17		1292	10	17
1293	7	4		1293	8	18		1293	8	26		1293	12	21		1293	2	10		1293	21	13		1293	18	7		1293	9	6		1293	4	12		1293	11	28
1294	9	8		1294	14	9		1294	12	12		1294	10	13		1294	6	4		1294	14	5		1294	18	9		1294	10	5		1294	14	12		1294	20	15
1295	4	13		1295	9	13		1295	17	6		1295	6	27		1295	12	7		1295	23	19		1295	2	7		1295	20	20		1295	1	11		1295	11	22
1296	19	7		1296	7	14		1296	9	13		1296	10	22		1296	11	12		1296	11	7		1296	9	11		1296	21	3		1296	10	25		1296	16	25
1297	9	5		1297	7	7		1297	11	5		1297	4	19		1297	20	17		1297	10	14		1297	7	11		1297	5	19		1297	4	17		1297	12	20
1298	21	5		1298	19	1		1298	9	7		1298	6	14		1298	17	10		1298	19	8		1298	12	19		1298	11	9		1298	20	15		1298	19	21
1299	11	6		1299	13	12		1299	14	13		1299	15	25		1299	4	6		1299	22	14		1299	10	17		1299	6	15		1299	9	3		1299	4	17
1300	9	8		1300	7	6		1300	23	12		1300	14	15		1300	10	11		1300	6	8		1300	0	5		1300	9	10		1300	15	6		1300	12	8
1301	16	10		1301	5	3		1301	11	12		1301	13	19		1301	9	5		1301	14	7		1301	12	8		1301	6	3		1301	2	11		1301	8	9
1302	22	17		1302	7	14		1302	8	9		1302	6	28		1302	15	7		1302	18	14		1302	2	10		1302	4	8		1302	13	10		1302	12	16
1303	13	8		1303	3	0		1303	18	20		1303	11	20		1303	12	2		1303	6	13		1303	19	11		1303	7	13		1303	5	9		1303	7	26
1304	16	26		1304	2	18		1304	7	10		1304	8	31		1304	4	13		1304	11	17		1304	11	21		1304	7	10		1304	9	30		1304	0	12
1305	12	14		1305	3	8		1305	8	6		1305	3	15		1305	13	9		1305	19	0		1305	6	24		1305	13	12		1305	12	22		1305	9	23
1306	13	21		1306	12	19		1306	19	11		1306	5	22		1306	0	7		1306	16	13		1306	17	23		1306	13	18		1306	3	12		1306	14	5
1307	13	8		1307	12	15		1307	8	12		1307	15	22		1307	18	4		1307	23	4		1307	6	17		1307	14	9		1307	15	0		1307	8	5
1308	39	8		1308	6	13		1308	12	4		1308	0	13		1308	7	9		1308	23	17		1308	13	20		1308	10	17		1308	9	11		1308	16	14
1309	24	14		1309	3	15		1309	20	20		1309	11	20		1309	9	16		1309	17	7		1309	10	15		1309	6	19		1309	7	12		1309	13	14
1310	32	5		1310	14	17		1310	23	10		1310	11	2		1310	17	9		1310	12	8		1310	14	15		1310	12	10		1310	11	12		1310	14	5
1311	28	10		1311	7	17		1311	17	19		1311	2	22		1311	16	15		1311	9	7		1311	6	9		1311	9	14		1311	5	13		1311	21	3
1312	16	9		1312	10	19		1312	15	5		1312	11	14		1312	17	6		1312	14	9		1312	12	11		1312	9	2		1312	9	5		1312	24	13
1313	14	8		1313	15	19		1313	10	10		1313	9	0		1313	6	7		1313	4	15		1313	3	12		1313	6	14		1313	0	4		1313	17	21
1314	13	0		1314	15	15		1314	0	4		1314	13	21		1314	8	15		1314	12	14		1314	10	12		1314	10	6		1314	14	11		1314	2	3
1315	7	12		1315	18	22		1315	7	12		1315	13	14		1315	17	12		1315	13	12		1315	8	12		1315	4	10		1315	10	7		1315	11	7
1316	7	11		1316	8	9		1316	15	20		1316	10	13		1316	6	6		1316	20	8		1316	11	12		1316	8	14		1316	15	10		1316	9	2
1317	20	1		1317	5	17		1317	0	0		1317	16	18		1317	12	15		1317	18	19		1317	5	14		1317	10	10		1317	10	16		1317	8	12
1318	11	16		1318	11	17		1318	12	10		1318	11	23		1318	12	19		1318	20	12		1318	7	11		1318	18	0		1318	10	8		1318	20	14
1319	16	11		1319	10	17		1319	0	10		1319	7	29		1319	12	11		1319	21	14		1319	12	16		1319	0	5		1319	9	16		1319	4	14
1320	38	13		1320	6	9		1320	14	1		1320	7	27		1320	27	7		1320	25	18		1320	13	0		1320	21	24		1320	15	10		1320	15	10
1321	32	14		1321	16	16		1321	13	3		1321	17	23		1321	16	0		1321	32	5		1321	15	16		1321	1	9		1321	21	10		1321	16	3
1322	35	13		1322	6	7		1322	9	12		1322	9	16		1322	18	12		1322	24	2		1322	10	2		1322	7	18		1322	17	11		1322	18	0
1323	20	19		1323	3	26		1323	18	9		1323	4	22		1323	13	19		1323	10	20		1323	17	16		1323	1	5		1323	3	13		1323	11	18
1324	14	8		1324	10	10		1324	25	19		1324	9	23		1324	14	10		1324	11	12		1324	15	27		1324	14	17		1324	13	11		1324	5	10
1325	18	16		1325	0	22		1325	20	10		1325	5	22		1325	15	11		1325	18	18		1325	14	12		1325	2	4		1325	14	14		1325	19	0
1326	23	7		1326	18	17		1326	12	7		1326	23	19		1326	12	8		1326	10	12		1326	23	1		1326	10	19		1326	12	14		1326	10	7
1327	8	20		1327	9	26		1327	18	9		1327	12	20		1327	16	6		1327	5	15		1327	13	16		1327	7	9		1327	10	19		1327	8	3
1328	11	17		1328	8	13		1328	17	10		1328	8	23		1328	19	11		1328	8	5		1328	16	8		1328	11	10		1328	11	5		1328	18	8
1329	7	21		1329	6	23		1329	9	15		1329	1	23		1329	9	16		1329	14	9		1329	2	24		1329	16	17		1329	15	3		1329	11	14
1330	7	17		1330	12	17		1330	15	4		1330	1	11		1330	18	6		1330	7	6		1330	12	29		1330	9	11		1330	14	15		1330	2	11
1331	19	13		1331	4	20		1331	9	7		1331	0	16		1331	12	4		1331	4	19		1331	3	14		1331	10	13		1331	19	0		1331	16	4
1332	14	13		1332	13	13		1332	10	10		1332	5	21		1332	11	8		1332	4	11		1332	10	12		1332	9	17		1332	16	14		1332	13	4
1333	10	13		1333	10	25		1333	9	10		1333	7	10		1333	17	7		1333	15	21		1333	14	10		1333	7	6		1333	11	7		1333	13	24
1334	17	15		1334	12	18		1334	8	6		1334	5	29		1334	6	8		1334	19	14		1334	4	19		1334	9	20		1334	7	23		1334	22	6
1335	18	17		1335	11	14		1335	7	16		1335	1	10		1335	14	12		1335	8	10		1335	10	16		1335	10	2		1335	14	15		1335	19	6
1336	15	8		1336	14	16		1336	15	10		1336	8	24		1336	18	8		1336	0	16		1336	6	19		1336	3	12		1336	14	11		1336	12	4
1337	7	5		1337	11	0		1337	2	5		1337	8	14		1337	15	18		1337	15	16		1337	8	13		1337	12	16		1337	14	10		1337	19	14
1338	6	16		1338	11	20		1338	17	10		1338	7	28		1338	6	9		1338	13	10		1338	0	27		1338	12	20		1338	25	12		1338	24	16
1339	7	11		1339	16	9		1339	18	11		1339	15	8		1339	20	6		1339	14	13		1339	12	30		1339	9	8		1339	22	14		1339	20	9
1340	24	3		1340	13	19		1340	10	9		1340	4	18		1340	23	8		1340	11	10		1340	11	21		1340	18	13		1340	15	5		1340	23	13
1341	18	11		1341	11	21		1341	12	11		1341	8	18		1341	6	8		1341	14	13		1341	18	22		1341	28	21		1341	9	15		1341	12	16
1342	23	10		1342	17	17		1342	13	12		1342	9	11		1342	12	16		1342	23	20		1342	29	24		1342	15	19		1342	4	17		1342	8	23
1343	39	11		1343	5	17		1343	5	14		1343	19	5		1343	12	12		1343	22	11		1343	33	19		1343	24	11		1343	9	8		1343	9	12
1344	25	5		1344	18	20		1344	15	12		1344	12	15		1344	15	13		1344	20	13		1344	31	12		1344	20	13		1344	5	16		1344	12	14
1345	26	5		1345	12	21		1345	14	11		1345	11	13		1345	0	20		1345	23	17		1345	38	12		1345	39	10		1345	19	14		1345	0	23
1346	26	9		1346	22	10		1346	19	8		1346	6	7		1346	18	9		1346	16	15		1346	37	18		1346	24	17		1346	9	6		1346	20	19
1347	14	16		1347	18	15		1347	15	19		1347	13	6		1347	16	12		1347	4	22		1347	24	11		1347	31	15		1347	2	5		1347	5	17
1348	16	13		1348	14	10		1348	15	17		1348	18	6		1348	16	8		1348	9	1		1348	36	23		1348	27	14		1348	12	4		1348	16	7
1349	17	7		1349	15	13		1349	4	8		1349	12	5		1349	21	0		1349	15	2		1349	43	8		1349	19	10		1349	13	9		1349	15	15
1350	7	9		1350	13	5		1350	12	13		1350	5	13		1350	18	19		1350	14	19		1350	52	20		1350	13	13		1350	10	14		1350	6	18
1351	13	14		1351	6	22		1351	10	19		1351	11	10		1351	19	14		1351	6	27		1351	51	17		1351	0	6		1351	9	8		1351	12	3
1352	18	10		1352	10	21		1352	19	8		1352	9	8		1352	18	26		1352	6	11		1352	48	19		1352	11	10		1352	5	16		1352	7	6
1353	0	7		1353	10	24		1353	8	12		1353	12	3		1353	17	15		1353	12	7		1353	31	23		1353	11	17		1353	12	9		1353	13	0
1354	12	8		1354	0	4		1354	8	11		1354	13	12		1354	18	6		1354	14	13		1354	22	2		1354	13	15		1354	16	23		1354	17	7
1355	17	6		1355	11	14		1355	6	8		1355	12	8		1355	18	10		1355	13	0		1355	11	10		1355	5	22		1355	11	12		1355	13	14
1356	13	1		1356	11	16		1356	12	19		1356	4	16		1356	16	13		1356	18	12		1356	17	11		1356	13	7		1356	12	2		1356	16	17
1357	17	13		1357	12	12		1357	10	8		1357	13	10		1357	6	14		1357	7	18		1357	19	1		1357	8	12		1357	11	2		1357	20	15
1358	21	5		1358	12	15		1358	6	0		1358	12	12		1358	6	7		1358	10	4		1358	18	11		1358	20	0		1358	15	5		1358	18	2
1359	22	8		1359	7	22		1359	9	19		1359	9	12		1359	11	11		1359	25	6		1359	20	18		1359	14	15		1359	18	1		1359	13	8
1360	12	8		1360	11	19		1360	8	17		1360	1	16		1360	16	17		1360	22	12		1360	15	6		1360	27	19		1360	4	17		1360	4	20
1361	13	12		1361	8	13		1361	8	12		1361	9	8		1361	20	15		1361	24	17		1361	11	7		1361	18	15		1361	12	11		1361	8	14
1362	21	7		1362	14	18		1362	11	6		1362	9	8		1362	14	9		1362	20	17		1362	7	8		1362	26	14		1362	15	6		1362	17	10
1363	23	12		1363	11	8		1363	16	6		1363	13	22		1363	17	5		1363	22	9		1363	3	4		1363	20	4		1363	23	3		1363	12	23
1364	20	4		1364	8	20		1364	11	8		1364	3	2		1364	16	17		1364	21	13		1364	11	12		1364	18	10		1364	5	15		1364	9	12
1365	18	8		1365	11	22		1365	11	16		1365	7	2		1365	22	10		1365	11	14		1365	21	13		1365	21	23		1365	8	8		1365	14	13
1366	19	7		1366	12	9		1366	0	12		1366	16	11		1366	23	2		1366	13	10		1366	30	4		1366	20	21		1366	16	2		1366	12	10
1367	20	11		1367	13	14		1367	8	10		1367	3	8		1367	14	3		1367	23	1		1367	29	12		1367	28	4		1367	0	6		1367	2	16
1368	23	13		1368	15	12		1368	5	8		1368	17	0		1368	9	17		1368	17	3		1368	32	8		1368	21	14		1368	13	8		1368	20	14
1369	21	23		1369	12	11		1369	9	12		1369	0	11		1369	14	15		1369	20	15		1369	17	16		1369	14	16		1369	2	14		1369	6	17
1370	27	7		1370	18	20		1370	10	16		1370	16	16		1370	15	16		1370	24	18		1370	19	15		1370	23	12		1370	9	6		1370	18	21
1371	26	13		1371	3	12		1371	8	7		1371	16	11		1371	5	8		1371	14	5		1371	27	4		1371	11	18		1371	8	4		1371	14	13
1372	29	21		1372	0	20		1372	7	16		1372	1	11		1372	7	20		1372	15	17		1372	31	6		1372	13	11		1372	13	12		1372	10	31
1373	13	7		1373	15	12		1373	9	15		1373	0	11		1373	20	10		1373	17	18		1373	19	15		1373	2	23		1373	7	10		1373	9	34
1374	10	12		1374	17	13		1374	9	13		1374	17	8		1374	11	6		1374	7	21		1374	26	12		1374	18	16		1374	11	19		1374	20	17
1375	14	4		1375	17	14		1375	3	12		1375	5	21		1375	19	20		1375	20	6		1375	26	9		1375	17	16		1375	15	19		1375	19	30
1376	15	18		1376	16	0		1376	18	17		1376	9	11		1376	12	15		1376	16	9		1376	14	19		1376	14	8		1376	13	16		1376	19	24
1377	6	13		1377	8	8		1377	10	7		1377	5	16		1377	0	13		1377	12	13		1377	14	9		1377	13	21		1377	20	13		1377	17	22
1378	14	9		1378	11	16		1378	6	7		1378	8	10		1378	24	14		1378	0	12		1378	8	15		1378	11	21		1378	13	12		1378	21	31
1379	4	12		1379	9	8		1379	12	12		1379	4	23		1379	10	7		1379	0	10		1379	10	2		1379	6	27		1379	12	20		1379	28	29
1380	10	0		1380	7	7		1380	5	7		1380	10	20		1380	16	22		1380	21	9		1380	9	11		1380	21	25		1380	16	16		1380	11	13
1381	11	8		1381	7	16		1381	11	15		1381	4	4		1381	14	24		1381	24	16		1381	14	13		1381	14	29		1381	20	4		1381	19	17
1382	23	21		1382	10	12		1382	11	13		1382	7	20		1382	9	16		1382	13	16		1382	7	20		1382	26	25		1382	9	17		1382	8	15
1383	30	11		1383	14	13		1383	2	1		1383	9	8		1383	17	1		1383	20	17		1383	17	19		1383	28	31		1383	12	21		1383	6	16
1384	23	13		1384	16	10		1384	13	15		1384	8	18		1384	19	3		1384	20	12		1384	16	27		1384	20	18		1384	15	24		1384	2	30
1385	12	15		1385	9	10		1385	9	2		1385	7	12		1385	18	15		1385	17	9		1385	18	39		1385	25	33		1385	18	36		1385	3	18
1386	5	20		1386	14	13		1386	14	18		1386	16	3		1386	15	22		1386	27	6		1386	40	33		1386	23	25		1386	3	20		1386	2	39
1387	14	14		1387	5	10		1387	9	0		1387	9	15		1387	14	7		1387	10	4		1387	44	34		1387	24	17		1387	3	24		1387	7	28
1388	13	11		1388	8	11		1388	10	16		1388	10	13		1388	12	22		1388	28	9		1388	62	38		1388	25	18		1388	9	23		1388	6	24
1389	18	14		1389	8	13		1389	4	15		1389	12	23		1389	10	15		1389	10	13		1389	53	40		1389	20	21		1389	10	19		1389	6	8
1390	6	14		1390	15	19		1390	11	1		1390	1	12		1390	16	14		1390	18	14		1390	50	27		1390	5	30		1390	15	18		1390	12	14
1391	6	9		1391	0	15		1391	14	7		1391	10	7		1391	10	14		1391	10	10		1391	52	23		1391	7	36		1391	17	25		1391	17	14
1392	13	14		1392	10	29		1392	22	6		1392	14	17		1392	8	16		1392	9	16		1392	46	15		1392	13	42		1392	18	25		1392	22	11
1393	8	14		1393	7	17		1393	2	19		1393	10	7		1393	7	10		1393	4	12		1393	32	23		1393	11	28		1393	10	32		1393	8	31
1394	13	13		1394	13	16		1394	2	14		1394	8	7		1394	10	11		1394	16	13		1394	7	26		1394	3	31		1394	11	21		1394	7	27
1395	16	22		1395	15	12		1395	10	15		1395	15	2		1395	12	20		1395	20	19		1395	5	36		1395	9	14		1395	8	29		1395	8	38
1396	25	20		1396	13	5		1396	16	21		1396	5	11		1396	9	12		1396	20	18		1396	8	54		1396	9	16		1396	14	31		1396	11	32
1397	30	21		1397	13	21		1397	17	18		1397	5	17		1397	16	18		1397	22	28		1397	4	36		1397	18	22		1397	16	14		1397	16	34
1398	44	14		1398	9	11		1398	12	15		1398	11	10		1398	26	17		1398	24	24		1398	8	24		1398	19	16		1398	24	10		1398	23	33
1399	48	28		1399	5	23		1399	6	7		1399	9	20		1399	14	16		1399	36	25		1399	13	19		1399	7	27		1399	12	26		1399	13	14
1400	46	27		1400	12	24		1400	21	27		1400	16	0		1400	22	13		1400	17	33		1400	21	15		1400	10	23		1400	26	10		1400	16	14
1401	49	39		1401	12	7		1401	17	39		1401	11	23		1401	26	29		1401	16	20		1401	26	23		1401	15	37		1401	18	14		1401	16	20
1402	41	53		1402	10	13		1402	10	36		1402	19	21		1402	17	23		1402	25	33		1402	24	33		1402	10	35		1402	13	10		1402	0	15
1403	42	39		1403	0	9		1403	20	30		1403	10	24		1403	23	35		1403	23	14		1403	31	33		1403	4	33		1403	21	13		1403	9	8
1404	32	36		1404	9	19		1404	6	37		1404	5	27		1404	29	31		1404	25	19		1404	32	41		1404	25	19		1404	14	22		1404	2	13
1405	28	30		1405	2	16		1405	3	36		1405	13	37		1405	20	26		1405	12	21		1405	14	57		1405	14	14		1405	18	17		1405	24	14
1406	35	35		1406	5	8		1406	14	33		1406	0	34		1406	8	32		1406	8	17		1406	0	37		1406	25	13		1406	21	16		1406	5	15
1407	35	13		1407	9	7		1407	22	28		1407	9	31		1407	17	13		1407	15	15		1407	16	42		1407	16	14		1407	28	22		1407	15	28
1408	24	32		1408	5	16		1408	12	20		1408	10	21		1408	17	27		1408	5	30		1408	26	31		1408	22	12		1408	18	24		1408	8	19
1409	14	27		1409	15	11		1409	12	20		1409	16	30		1409	14	21		1409	17	33		1409	31	36		1409	9	11		1409	9	14		1409	4	12
1410	9	38		1410	7	1		1410	14	22		1410	12	12		1410	20	18		1410	9	37		1410	42	17		1410	19	4		1410	12	7		1410	7	18
1411	3	45		1411	9	18		1411	7	17		1411	11	29		1411	12	35		1411	19	25		1411	44	31		1411	1	0		1411	16	1		1411	5	7
1412	12	27		1412	10	15		1412	6	35		1412	19	29		1412	13	19		1412	20	19		1412	34	14		1412	26	9		1412	20	3		1412	9	4
1413	12	23		1413	9	6		1413	9	36		1413	7	36		1413	16	28		1413	19	24		1413	20	0		1413	13	26		1413	17	3		1413	7	11
1414	20	21		1414	9	25		1414	10	47		1414	11	32		1414	9	35		1414	19	24		1414	12	18		1414	6	22		1414	15	8		1414	14	3
1415	15	26		1415	7	28		1415	10	40		1415	2	42		1415	4	27		1415	24	20		1415	10	8		1415	9	20		1415	11	28		1415	17	6
1416	19	19		1416	10	38		1416	5	30		1416	13	45		1416	13	18		1416	59	25		1416	10	17		1416	22	20		1416	14	7		1416	2	11
1417	4	20		1417	8	47		1417	12	28		1417	12	22		1417	0	23		1417	82	24		1417	17	31		1417	0	12		1417	16	5		1417	21	4
1418	18	22		1418	15	43		1418	8	18		1418	10	37		1418	8	14		1418	146	35		1418	24	14		1418	10	0		1418	20	19		1418	4	0
1419	14	31		1419	9	31		1419	11	35		1419	26	24		1419	10	18		1419	219	42		1419	33	29		1419	2	6		1419	25	7		1419	12	8
1420	11	34		1420	11	39		1420	17	29		1420	12	22		1420	12	23		1420	281	30		1420	19	33		1420	19	4		1420	4	15		1420	8	9
1421	12	38		1421	15	24		1421	8	34		1421	16	42		1421	13	34		1421	310	32		1421	13	21		1421	11	9		1421	18	3		1421	5	12
1422	5	31		1422	7	32		1422	18	30		1422	15	37		1422	4	29		1422	336	18		1422	9	13		1422	12	7		1422	24	13		1422	11	7
1423	7	41		1423	3	29		1423	0	35		1423	23	47		1423	15	31		1423	305	22		1423	2	9		1423	11	13		1423	22	26		1423	9	25
1424	10	21		1424	11	23		1424	6	44		1424	27	33		1424	19	29		1424	261	10		1424	9	18		1424	15	16		1424	0	9		1424	14	14
1425	10	23		1425	10	28		1425	3	21		1425	12	39		1425	3	20		1425	201	13		1425	6	10		1425	12	24		1425	17	10		1425	16	12
1426	19	11		1426	13	43		1426	7	35		1426	14	38		1426	11	20		1426	118	10		1426	12	17		1426	15	13		1426	28	7		1426	16	9
1427	23	25		1427	10	42		1427	9	36		1427	17	26		1427	10	19		1427	81	14		1427	9	21		1427	14	26		1427	22	11		1427	14	22
1428	24	17		1428	10	58		1428	10	16		1428	7	11		1428	17	17		1428	36	0		1428	6	19		1428	5	19		1428	20	28		1428	16	19
1429	8	12		1429	17	36		1429	11	25		1429	13	24		1429	14	13		1429	24	15		1429	13	17		1429	17	9		1429	7	17		1429	15	26
1430	14	20		1430	12	40		1430	17	17		1430	13	23		1430	13	21		1430	12	0		1430	7	12		1430	12	15		1430	23	27		1430	1	31
1431	9	14		1431	21	22		1431	10	3		1431	14	9		1431	12	14		1431	11	5		1431	4	20		1431	16	19		1431	18	26		1431	0	29
1432	8	16		1432	21	20		1432	13	9		1432	25	12		1432	22	13		1432	13	16		1432	8	20		1432	17	5		1432	18	19		1432	3	29
1433	13	12		1433	24	28		1433	7	13		1433	0	8		1433	21	13		1433	3	18		1433	15	21		1433	17	14		1433	14	24		1433	13	37
1434	9	13		1434	13	36		1434	6	2		1434	7	7		1434	18	13		1434	15	16		1434	17	8		1434	17	28		1434	19	30		1434	15	42
1435	14	9		1435	15	39		1435	4	19		1435	12	13		1435	15	17		1435	4	11		1435	22	12		1435	7	16		1435	33	10		1435	18	32
1436	23	6		1436	20	41		1436	12	21		1436	18	9		1436	5	6		1436	9	11		1436	18	10		1436	6	29		1436	24	16		1436	20	28
1437	27	1		1437	17	36		1437	3	22		1437	14	17		1437	21	13		1437	17	18		1437	24	18		1437	21	31		1437	32	26		1437	13	26
1438	21	2		1438	6	54		1438	14	6		1438	8	21		1438	11	14		1438	4	6		1438	36	26		1438	15	19		1438	24	20		1438	20	35
1439	1	0		1439	9	44		1439	14	14		1439	21	21		1439	23	8		1439	12	7		1439	36	16		1439	19	25		1439	20	30		1439	19	48
1440	2	8		1440	14	46		1440	9	25		1440	14	22		1440	18	18		1440	1	6		1440	44	32		1440	15	43		1440	26	43		1440	17	38
1441	13	5		1441	18	30		1441	4	4		1441	7	23		1441	9	0		1441	9	5		1441	29	28		1441	15	32		1441	24	36		1441	8	50
1442	16	2		1442	17	32		1442	6	5		1442	11	2		1442	13	9		1442	13	16		1442	18	38		1442	18	23		1442	22	38		1442	8	49
1443	22	6		1443	15	12		1443	8	9		1443	15	20		1443	16	0		1443	5	6		1443	12	57		1443	12	22		1443	23	35		1443	5	57
1444	13	11		1444	1	15		1444	6	4		1444	9	0		1444	17	24		1444	13	12		1444	5	47		1444	10	33		1444	17	32		1444	14	50
1445	7	7		1445	16	2		1445	0	2		1445	4	10		1445	17	14		1445	8	24		1445	12	41		1445	7	39		1445	17	29		1445	8	65
1446	6	15		1446	13	13		1446	5	19		1446	7	18		1446	13	26		1446	5	27		1446	23	42		1446	11	45		1446	25	41		1446	15	44
1447	22	17		1447	22	0		1447	9	20		1447	2	8		1447	15	25		1447	10	14		1447	23	34		1447	14	55		1447	22	47		1447	14	52
1448	28	19		1448	7	0		1448	0	9		1448	0	19		1448	23	19		1448	10	8		1448	24	51		1448	11	64		1448	22	46		1448	3	36
1449	31	5		1449	19	19		1449	11	24		1449	12	13		1449	14	17		1449	15	0		1449	30	40		1449	6	51		1449	24	43		1449	6	52
1450	21	6		1450	9	18		1450	13	15		1450	5	19		1450	22	10		1450	4	12		1450	35	46		1450	17	44		1450	20	31		1450	19	53
1451	18	10		1451	13	9		1451	14	9		1451	18	14		1451	13	6		1451	0	17		1451	22	51		1451	10	49		1451	23	63		1451	18	84
1452	9	13		1452	9	13		1452	8	22		1452	10	29		1452	13	32		1452	10	19		1452	28	58		1452	12	57		1452	9	107		1452	0	118
1453	10	16		1453	14	11		1453	2	15		1453	21	21		1453	6	24		1453	3	31		1453	26	54		1453	4	51		1453	22	115		1453	14	151
1454	21	20		1454	0	21		1454	3	16		1454	14	21		1454	13	14		1454	2	25		1454	27	62		1454	10	48		1454	15	108		1454	10	151
1455	6	18		1455	9	4		1455	13	14		1455	9	24		1455	1	23		1455	14	22		1455	31	55		1455	10	40		1455	8	116		1455	13	129
1456	23	21		1456	23	0		1456	11	20		1456	13	19		1456	0	23		1456	19	47		1456	21	61		1456	9	52		1456	4	98		1456	9	128
1457	50	27		1457	14	4		1457	20	21		1457	14	27		1457	0	36		1457	8	36		1457	22	61		1457	9	63		1457	19	126		1457	11	128
1458	44	47		1458	5	14		1458	2	29		1458	10	35		1458	12	33		1458	2	51		1458	19	66		1458	0	87		1458	7	137		1458	10	170
1459	35	54		1459	8	7		1459	3	29		1459	7	28		1459	13	42		1459	4	49		1459	35	68		1459	7	129		1459	19	109		1459	21	173
1460	20	47		1460	14	11		1460	12	30		1460	20	35		1460	14	56		1460	2	36		1460	45	54		1460	17	146		1460	16	102		1460	27	122
1461	13	39		1461	16	16		1461	13	43		1461	15	43		1461	12	46		1461	12	39		1461	38	75		1461	4	136		1461	25	72		1461	33	105
1462	0	37		1462	14	18		1462	14	46		1462	11	50		1462	8	44		1462	6	36		1462	19	73		1462	13	116		1462	29	69		1462	35	85
1463	4	52		1463	12	18		1463	10	53		1463	7	58		1463	13	38		1463	7	51		1463	3	97		1463	4	116		1463	43	75		1463	51	93
1464	7	29		1464	8	9		1464	21	43		1464	20	57		1464	2	34		1464	14	44		1464	9	152		1464	13	139		1464	32	70		1464	51	86
1465	3	50		1465	20	19		1465	2	40		1465	11	41		1465	26	41		1465	15	65		1465	0	207		1465	5	172		1465	39	57		1465	50	89
1466	18	41		1466	21	16		1466	8	34		1466	19	35		1466	8	50		1466	12	71		1466	5	179		1466	8	147		1466	41	64		1466	47	84
1467	8	51		1467	12	19		1467	14	31		1467	19	34		1467	17	47		1467	11	60		1467	18	170		1467	31	114		1467	21	62		1467	29	87
1468	21	62		1468	13	10		1468	3	37		1468	5	45		1468	6	45		1468	14	66		1468	24	140		1468	37	86		1468	24	67		1468	35	56
1469	38	65		1469	17	23		1469	9	51		1469	13	58		1469	7	55		1469	8	59		1469	30	179		1469	50	78		1469	18	72		1469	23	89
1470	57	58		1470	9	14		1470	20	60		1470	17	58		1470	16	58		1470	5	58		1470	36	212		1470	47	78		1470	15	65		1470	24	80
1471	47	56		1471	22	15		1471	17	53		1471	25	63		1471	21	50		1471	9	63		1471	56	191		1471	55	93		1471	19	63		1471	26	103
1472	33	65		1472	20	16		1472	4	66		1472	12	65		1472	21	73		1472	8	73		1472	84	166		1472	48	86		1472	21	78		1472	23	111
1473	20	67		1473	20	30		1473	16	65		1473	6	68		1473	21	54		1473	13	54		1473	99	129		1473	40	74		1473	22	72		1473	32	111
1474	10	69		1474	13	29		1474	6	46		1474	20	53		1474	20	51		1474	3	65		1474	114	101		1474	38	67		1474	33	67		1474	25	103
1475	12	58		1475	9	51		1475	14	61		1475	11	66		1475	16	60		1475	3	54		1475	151	116		1475	27	78		1475	39	97		1475	37	120
1476	15	71		1476	13	49		1476	3	50		1476	12	57		1476	7	69		1476	11	70		1476	184	109		1476	19	76		1476	48	192		1476	36	227
1477	16	61		1477	21	55		1477	7	64		1477	13	53		1477	7	54		1477	13	81		1477	194	112		1477	15	77		1477	55	494		1477	41	590
1478	25	60		1478	13	53		1478	7	59		1478	16	52		1478	18	62		1478	13	112		1478	186	100		1478	30	93		1478	42	970		1478	54	1290
1479	21	115		1479	6	52		1479	11	56		1479	19	55		1479	18	69		1479	4	153		1479	162	114		1479	17	88		1479	59	1519		1479	51	2050
1480	32	149		1480	15	45		1480	10	53		1480	22	52		1480	16	70		1480	12	167		1480	104	99		1480	19	96		1480	58	1749		1480	48	2427
1481	10	179		1481	8	46		1481	8	56		1481	14	62		1481	15	107		1481	1	154		1481	67	124		1481	27	93		1481	38	1412		1481	37	2102
1482	10	191		1482	6	56		1482	9	94		1482	15	67		1482	17	142		1482	13	114		1482	66	123		1482	29	119		1482	32	870		1482	37	1320
1483	8	163		1483	4	54		1483	0	123		1483	7	116		1483	5	171		1483	9	150		1483	56	142		1483	40	261		1483	21	401		1483	15	604
1484	12	160		1484	21	85		1484	7	169		1484	12	174		1484	11	154		1484	10	175		1484	71	161		1484	38	652		1484	10	161		1484	13	242
1485	16	185		1485	13	82		1485	9	185		1485	7	163		1485	19	154		1485	24	191		1485	78	153		1485	37	1388		1485	3	75		1485	16	107
1486	30	218		1486	13	99		1486	11	156		1486	0	158		1486	2	144		1486	30	158		1486	113	147		1486	36	2094		1486	8	74		1486	12	86
1487	43	206		1487	11	87		1487	13	156		1487	25	115		1487	3	175		1487	37	117		1487	156	177		1487	45	2312		1487	8	59		1487	0	68
1488	61	167		1488	10	77		1488	10	143		1488	20	135		1488	17	179		1488	32	92		1488	187	322		1488	44	1770		1488	8	71		1488	11	71
1489	61	117		1489	2	90		1489	16	193		1489	15	170		1489	22	161		1489	30	80		1489	201	759		1489	22	1044		1489	5	95		1489	0	83
1490	60	101		1490	6	71		1490	15	200		1490	20	217		1490	27	154		1490	12	93		1490	247	1646		1490	23	465		1490	16	129		1490	8	100
1491	46	109		1491	7	90		1491	21	166		1491	26	166		1491	22	123		1491	11	89		1491	278	2619		1491	15	195		1491	14	132		1491	16	144
1492	42	96		1492	10	87		1492	21	133		1492	29	126		1492	25	93		1492	27	84		1492	340	3053		1492	11	135		1492	28	143		1492	21	149
1493	35	101		1493	7	88		1493	33	103		1493	34	99		1493	35	110		1493	31	92		1493	305	2603		1493	8	77		1493	20	144		1493	28	142
1494	34	111		1494	10	73		1494	28	95		1494	39	100		1494	24	114		1494	31	77		1494	228	1613		1494	9	80		1494	23	105		1494	19	146
1495	37	103		1495	11	60		1495	28	82		1495	44	91		1495	38	111		1495	25	83		1495	121	763		1495	13	84		1495	12	90		1495	19	115
1496	17	86		1496	11	84		1496	33	102		1496	26	106		1496	26	89		1496	22	82		1496	40	279		1496	0	78		1496	19	83		1496	8	102
1497	8	81		1497	4	137		1497	33	82		1497	35	82		1497	30	89		1497	25	93		1497	18	123		1497	10	106		1497	6	55		1497	8	77
1498	14	97		1498	14	187		1498	29	95		1498	33	78		1498	34	62		1498	24	77		1498	24	75		1498	4	103		1498	3	44		1498	3	41
1499	18	120		1499	11	232		1499	13	84		1499	32	87		1499	21	85		1499	42	116		1499	26	69		1499	16	117		1499	11	62		1499	2	75
1500	38	121		1500	8	234		1500	19	89		1500	37	91		1500	18	94		1500	39	113		1500	18	88		1500	18	116		1500	6	78		1500	6	80
1501	57	137		1501	9	212		1501	21	98		1501	42	90		1501	16	103		1501	31	107		1501	34	81		1501	30	106		1501	8	85		1501	23	107
1502	60	133		1502	10	186		1502	15	109		1502	17	94		1502	27	102		1502	29	132		1502	16	107		1502	27	114		1502	14	148		1502	24	167
1503	33	127		1503	14	231		1503	33	118		1503	30	107		1503	29	107		1503	33	280		1503	30	134		1503	14	97		1503	12	290		1503	26	368
1504	24	178		1504	9	261		1504	24	112		1504	34	119		1504	32	102		1504	11	728		1504	77	145		1504	17	84		1504	13	613		1504	8	828
1505	11	436		1505	4	245		1505	23	109		1505	34	122		1505	25	114		1505	7	1453		1505	150	151		1505	8	74		1505	10	1139		1505	20	1455
1506	14	1096		1506	8	209		1506	34	121		1506	43	135		1506	27	197		1506	3	2273		1506	172	187		1506	6	75		1506	18	1530		1506	8	2064
1507	14	2065		1507	14	149		1507	27	142		1507	39	170		1507	9	496		1507	13	2487		1507	123	169		1507	15	100		1507	11	1573		1507	13	2250
1508	10	2823		1508	7	133		1508	20	326		1508	37	306		1508	10	1082		1508	7	2057		1508	64	148		1508	15	114		1508	16	1185		1508	4	1714
1509	14	2797		1509	13	132		1509	23	802		1509	26	746		1509	6	1858		1509	11	1198		1509	22	120		1509	22	182		1509	13	643		1509	27	937
1510	28	2031		1510	14	133		1510	11	1703		1510	11	1512		1510	3	2344		1510	14	527		1510	10	114		1510	26	369		1510	10	276		1510	16	411
1511	31	1074		1511	13	145		1511	3	2563		1511	5	2275		1511	3	2133		1511	32	253		1511	0	128		1511	38	755		1511	12	116		1511	16	156
1512	17	521		1512	0	145		1512	4	2796		1512	5	2513		1512	15	1461		1512	32	125		1512	23	118		1512	19	1358		1512	11	65		1512	12	87
1513	25	236		1513	14	130		1513	14	2363		1513	14	2097		1513	23	716		1513	50	119		1513	41	169		1513	10	1913		1513	10	103		1513	16	120
1514	34	145		1514	13	126		1514	10	1370		1514	18	1237		1514	20	297		1514	46	82		1514	82	220		1514	8	2046		1514	12	151		1514	16	199
1515	25	93		1515	12	116		1515	21	642		1515	15	554		1515	34	129		1515	31	70		1515	101	374		1515	18	1561		1515	13	237		1515	11	286
1516	18	92		1516	11	116		1516	17	228		1516	36	198		1516	44	85		1516	18	69		1516	114	812		1516	18	866		1516	31	264		1516	25	334
1517	10	102		1517	24	114		1517	19	108		1517	50	115		1517	48	74		1517	12	98		1517	107	1607		1517	40	387		1517	51	245		1517	38	320
1518	10	109		1518	28	142		1518	21	67		1518	49	73		1518	19	76		1518	29	104		1518	86	2461		1518	36	141		1518	52	221		1518	54	283
1519	10	118		1519	35	142		1519	24	62		1519	44	86		1519	10	94		1519	19	125		1519	90	2818		1519	35	112		1519	51	187		1519	50	214
1520	23	134		1520	34	115		1520	12	91		1520	22	84		1520	19	110		1520	25	118		1520	101	2340		1520	7	136		1520	35	142		1520	33	165
1521	24	156		1521	42	118		1521	18	80		1521	20	89		1521	26	122		1521	16	110		1521	111	1499		1521	10	202		1521	39	101		1521	40	105
1522	30	137		1522	33	170		1522	15	81		1522	15	71		1522	44	138		1522	16	102		1522	102	706		1522	12	259		1522	36	72		1522	37	99
1523	29	134		1523	22	440		1523	18	120		1523	30	100		1523	37	125		1523	19	98		1523	98	287		1523	20	294		1523	25	61		1523	33	95
1524	16	114		1524	32	1147		1524	32	145		1524	33	105		1524	46	119		1524	25	59		1524	88	142		1524	27	306		1524	16	108		1524	29	121
1525	0	102		1525	17	2229		1525	34	160		1525	64	124		1525	46	113		1525	20	60		1525	64	138		1525	45	236		1525	0	233		1525	5	273
1526	0	117		1526	23	3334		1526	40	182		1526	63	117		1526	38	87		1526	36	62		1526	61	224		1526	55	199		1526	9	546		1526	15	664
1527	25	111		1527	16	3554		1527	36	176		1527	61	107		1527	27	87		1527	36	82		1527	66	321		1527	64	141		1527	19	1024		1527	18	1262
1528	34	112		1528	29	2687		1528	21	157		1528	44	81		1528	52	46		1528	37	108		1528	109	433		1528	43	88		1528	6	1367		1528	8	1841
1529	48	123		1529	32	1512		1529	15	116		1529	30	62		1529	131	62		1529	25	128		1529	199	430		1529	36	77		1529	18	1369		1529	4	1938
1530	46	134		1530	24	626		1530	20	76		1530	49	77		1530	229	66		1530	23	257		1530	292	368		1530	32	72		1530	6	998		1530	15	1468
1531	39	184		1531	32	249		1531	57	93		1531	106	54		1531	262	73		1531	8	583		1531	305	323		1531	26	131		1531	11	554		1531	16	850
1532	26	412		1532	36	91		1532	96	75		1532	179	88		1532	205	102		1532	11	1187		1532	262	220		1532	28	236		1532	21	239		1532	17	411
1533	18	861		1533	31	67		1533	111	104		1533	221	118		1533	96	183		1533	4	1915		1533	204	173		1533	30	574		1533	32	121		1533	36	188
1534	18	1683		1534	25	69		1534	73	141		1534	157	150		1534	44	397		1534	9	2254		1534	183	139		1534	23	1142		1534	41	96		1534	40	138
1535	20	2455		1535	21	82		1535	29	270		1535	82	224		1535	33	810		1535	25	2063		1535	163	163		1535	27	1730		1535	36	90		1535	30	123
1536	20	2694		1536	12	110		1536	15	594		1536	33	493		1536	34	1499		1536	24	1360		1536	120	173		1536	11	1866		1536	19	78		1536	21	116
1537	39	2152		1537	8	140		1537	4	1235		1537	26	1018		1537	92	2016		1537	22	691		1537	54	253		1537	25	1447		1537	24	64		1537	18	75
1538	31	1310		1538	1	192		1538	8	2024		1538	36	1790		1538	176	2114		1538	26	275		1538	32	583		1538	38	842		1538	29	75		1538	22	89
1539	21	611		1539	11	201		1539	13	2600		1539	89	2247		1539	256	1579		1539	17	150		1539	37	1266		1539	57	425		1539	30	87		1539	38	73
1540	15	274		1540	25	176		1540	36	2482		1540	230	2222		1540	262	909		1540	28	146		1540	44	2094		1540	76	175		1540	25	87		1540	32	71
1541	12	151		1541	22	195		1541	50	1719		1541	367	1527		1541	149	381		1541	19	180		1541	23	2454		1541	66	132		1541	22	70		1541	23	82
1542	13	153		1542	23	148		1542	45	857		1542	387	797		1542	68	150		1542	13	266		1542	8	2219		1542	55	122		1542	21	55		1542	36	65
1543	16	230		1543	33	144		1543	21	386		1543	239	321		1543	37	93		1543	10	315		1543	25	1469		1543	60	86		1543	19	46		1543	54	71
1544	13	305		1544	33	123		1544	19	159		1544	98	130		1544	21	114		1544	11	330		1544	33	722		1544	76	73		1544	40	49		1544	60	60
1545	16	388		1545	24	87		1545	10	115		1545	37	113		1545	17	201		1545	12	324		1545	102	287		1545	95	71		1545	39	40		1545	63	53
1546	20	410		1546	29	92		1546	3	164		1546	9	156		1546	20	279		1546	15	252		1546	134	153		1546	103	37		1546	29	5		1546	44	24
1547	32	369		1547	23	104		1547	2	245		1547	21	245		1547	23	309		1547	28	194		1547	140	159		1547	121	47		1547	38	18		1547	36	25
1548	27	298		1548	18	150		1548	14	349		1548	17	327		1548	27	316		1548	35	134		1548	82	168		1548	211	48		1548	18	7		1548	57	16
1549	36	210		1549	25	156		1549	5	386		1549	11	363		1549	54	264		1549	39	112		1549	57	109		1549	422	55		1549	35	10		1549	62	1
1550	68	152		1550	43	305		1550	19	365		1550	31	320		1550	125	203		1550	35	110		1550	72	88		1550	609	39		1550	29	9		1550	67	13
1551	80	106		1551	45	621		1551	24	328		1551	61	300		1551	152	137		1551	41	103		1551	128	77		1551	606	50		1551	15	0		1551	40	23
1552	87	117		1552	52	1326		1552	53	243		1552	127	210		1552	167	106		1552	43	153		1552	127	56		1552	418	33		1552	16	11		1552	8	31
1553	55	156		1553	42	2334		1553	77	208		1553	171	157		1553	155	103		1553	42	352		1553	122	68		1553	231	23		1553	11	17		1553	8	28
1554	28	298		1554	42	3160		1554	107	164		1554	217	117		1554	160	115		1554	77	803		1554	121	40		1554	191	16		1554	16	19		1554	18	48
1555	14	668		1555	23	3093		1555	157	147		1555	281	120		1555	141	142		1555	91	1443		1555	172	58		1555	292	0		1555	15	26		1555	20	52
1556	16	1375		1556	41	2315		1556	181	149		1556	298	139		1556	106	237		1556	94	1970		1556	225	63		1556	389	9		1556	23	34		1556	29	59
1557	18	2109		1557	70	1276		1557	131	176		1557	255	159		1557	172	578		1557	99	1933		1557	233	59		1557	357	14		1557	16	43		1557	8	58
1558	64	2411		1558	110	533		1558	77	320		1558	154	327		1558	423	1145		1558	59	1384		1558	226	56		1558	253	12		1558	9	42		1558	11	70
1559	151	1999		1559	111	213		1559	44	793		1559	164	675		1559	691	1716		1559	55	762		1559	199	31		1559	118	31		1559	26	25		1559	39	55
1560	193	1222		1560	87	118		1560	42	1533		1560	308	1325		1560	679	1940		1560	37	355		1560	169	25		1560	46	31		1560	29	30		1560	34	60
1561	152	556		1561	45	189		1561	106	2167		1561	541	1957		1561	394	1546		1561	43	170		1561	217	22		1561	37	41		1561	49	59		1561	39	98
1562	96	285		1562	28	315		1562	287	2244		1562	570	2024		1562	155	913		1562	40	137		1562	237	1		1562	30	40		1562	35	91		1562	41	124
1563	49	198		1563	8	439		1563	535	1677		1563	360	1587		1563	66	412		1563	60	127		1563	178	15		1563	33	30		1563	42	71		1563	56	135
1564	38	177		1564	8	487		1564	618	981		1564	169	884		1564	118	188		1564	62	112		1564	102	21		1564	19	52		1564	38	79		1564	74	139
1565	77	161		1565	13	483		1565	477	446		1565	71	423		1565	257	105		1565	25	85		1565	49	39		1565	24	32		1565	54	62		1565	94	110
1566	171	124		1566	28	426		1566	218	205		1566	98	181		1566	427	98		1566	9	63		1566	58	29		1566	35	32		1566	74	86		1566	85	109
1567	244	105		1567	56	299		1567	84	157		1567	252	110		1567	448	67		1567	8	50		1567	109	52		1567	37	33		1567	37	101		1567	72	154
1568	232	79		1568	43	202		1568	78	136		1568	452	125		1568	276	73		1568	20	50		1568	134	60		1568	49	49		1568	25	142		1568	55	187
1569	174	74		1569	34	138		1569	169	118		1569	496	102		1569	104	56		1569	19	50		1569	105	59		1569	61	105		1569	22	182		1569	64	225
1570	182	65		1570	20	92		1570	370	92		1570	349	110		1570	34	44		1570	38	43		1570	46	80		1570	91	124		1570	15	240		1570	89	306
1571	218	70		1571	17	122		1571	517	70		1571	143	70		1571	63	58		1571	29	49		1571	70	80		1571	117	108		1571	26	350		1571	112	498
1572	208	49		1572	22	177		1572	453	55		1572	61	75		1572	177	52		1572	18	42		1572	116	63		1572	131	79		1572	39	687		1572	111	925
1573	144	46		1573	13	321		1573	317	70		1573	62	59		1573	315	24		1573	19	50		1573	208	82		1573	132	95		1573	27	1244		1573	118	1676
1574	82	49		1574	20	823		1574	292	72		1574	133	30		1574	356	50		1574	9	27		1574	389	132		1574	149	104		1574	66	1630		1574	223	2121
1575	66	50		1575	13	1765		1575	305	83		1575	261	38		1575	246	46		1575	21	23		1575	532	130		1575	171	133		1575	94	1398		1575	403	2004
1576	73	40		1576	13	2633		1576	248	103		1576	316	51		1576	135	38		1576	48	12		1576	555	164		1576	266	170		1576	106	834		1576	459	1271
1577	87	39		1577	34	2889		1577	128	106		1577	227	41		1577	63	23		1577	65	1		1577	458	158		1577	389	236		1577	112	395		1577	415	589
1578	134	2		1578	57	2308		1578	49	96		1578	129	47		1578	46	20		1578	79	12		1578	398	132		1578	431	313		1578	75	186		1578	269	278
1579	283	26		1579	92	1374		1579	41	64		1579	79	38		1579	65	0		1579	96	22		1579	388	132		1579	378	531		1579	58	122		1579	170	179
1580	535	11		1580	121	635		1580	27	40		1580	68	15		1580	135	29		1580	111	28		1580	293	194		1580	327	1087		1580	40	115		1580	142	156
1581	717	5		1581	167	256		1581	47	27		1581	72	5		1581	256	13		1581	76	46		1581	199	230		1581	430	1771		1581	39	114		1581	136	151
1582	668	30		1582	190	156		1582	98	10		1582	86	0		1582	400	23		1582	66	45		1582	186	288		1582	854	2054		1582	15	134		1582	240	166
1583	469	36		1583	163	148		1583	300	25		1583	160	14		1583	429	24		1583	70	43		1583	256	367		1583	1278	1606		1583	13	112		1583	445	155
1584	410	50		1584	88	137		1584	601	0		1584	264	9		1584	263	32		1584	118	52		1584	285	544		1584	1270	839		1584	4	109		1584	637	118
1585	608	56		1585	58	106		1585	736	51		1585	317	24		1585	148	36		1585	144	61		1585	272	958		1585	828	392		1585	16	95		1585	644	93
1586	1050	42		1586	44	93		1586	567	40		1586	233	29		1586	128	50		1586	167	53		1586	256	1814		1586	392	221		1586	13	94		1586	445	84
1587	1341	87		1587	63	84		1587	302	77		1587	147	39		1587	232	53		1587	143	62		1587	355	2598		1587	196	168		1587	3	78		1587	244	73
1588	1293	55		1588	176	97		1588	218	71		1588	84	41		1588	407	63		1588	162	46		1588	547	2666		1588	129	143		1588	9	70		1588	162	92
1589	1330	45		1589	403	68		1589	375	54		1589	98	56		1589	510	74		1589	328	90		1589	684	1834		1589	144	159		1589	26	64		1589	268	78
1590	2903	56		1590	619	55		1590	677	68		1590	154	63		1590	388	68		1590	840	106		1590	643	961		1590	277	168		1590	34	91		1590	475	107
1591	8708	95		1591	647	44		1591	818	76		1591	225	72		1591	227	73		1591	1942	143		1591	545	424		1591	470	142		1591	31	82		1591	655	110
1592	18654	192		1592	409	61		1592	620	63		1592	235	66		1592	166	55		1592	3289	120		1592	349	284		1592	620	90		1592	27	80		1592	532	112
1593	23801	231		1593	212	60		1593	319	65		1593	181	59		1593	182	85		1593	3598	116		1593	177	192		1593	528	74		1593	29	40		1593	304	66
1594	18349	196		1594	87	31		1594	146	74		1594	113	71		1594	418	116		1594	2392	114		1594	97	192		1594	292	56		1594	21	38		1594	117	41
1595	8830	174		1595	83	12		1595	80	101		1595	70	89		1595	1273	151		1595	1018	102		1595	104	207		1595	133	69		1595	18	35		1595	30	53
1596	2828	146		1596	184	21		1596	93	140		1596	58	130		1596	2712	127		1596	339	164		1596	253	206		1596	136	77		1596	2	34		1596	19	42
1597	893	145		1597	375	13		1597	153	143		1597	65	158		1597	3608	145		1597	161	184		1597	437	191		1597	244	91		1597	9	30		1597	9	25
1598	474	174		1598	519	16		1598	333	136		1598	88	130		1598	2904	123		1598	137	236		1598	463	122		1598	407	106		1598	23	21		1598	44	16
1599	460	221		1599	471	0		1599	644	131		1599	106	119		1599	1436	133		1599	150	295		1599	306	100		1599	480	114		1599	41	17		1599	114	29
1600	557	287		1600	364	16		1600	753	136		1600	126	130		1600	498	165		1600	142	469		1600	118	89		1600	327	79		1600	64	30		1600	210	38
1601	655	371		1601	337	5		1601	560	139		1601	110	128		1601	201	209		1601	151	899		1601	82	86		1601	187	63		1601	85	37		1601	260	28
1602	551	567		1602	351	26		1602	280	171		1602	93	185		1602	128	257		1602	128	1705		1602	207	94		1602	69	46		1602	80	31		1602	245	38
1603	339	1095		1603	259	50		1603	115	236		1603	58	235		1603	88	346		1603	112	2292		1603	495	124		1603	59	41		1603	87	43		1603	164	58
1604	183	1994		1604	144	39		1604	58	305		1604	35	273		1604	69	561		1604	74	2078		1604	692	159		1604	47	44		1604	83	51		1604	129	70
1605	121	2602		1605	53	56		1605	44	382		1605	21	357		1605	69	1099		1605	70	1320		1605	592	160		1605	45	44		1605	117	66		1605	190	70
1606	102	2370		1606	45	74		1606	51	628		1606	31	506		1606	53	1803		1606	88	664		1606	329	106		1606	82	47		1606	188	61		1606	383	68
1607	94	1549		1607	40	86		1607	53	1165		1607	31	1031		1607	40	2170		1607	94	368		1607	149	96		1607	147	64		1607	272	54		1607	653	46
1608	88	806		1608	44	58		1608	39	2079		1608	19	1841		1608	24	1758		1608	80	227		1608	58	68		1608	256	27		1608	308	60		1608	742	54
1609	79	424		1609	90	68		1609	32	2577		1609	15	2345		1609	25	1054		1609	79	213		1609	35	60		1609	303	53		1609	278	61		1609	558	72
1610	73	284		1610	221	97		1610	32	2134		1610	13	1981		1610	29	482		1610	94	199		1610	44	64		1610	219	40		1610	293	56		1610	357	77
1611	63	243		1611	507	110		1611	37	1332		1611	12	1240		1611	25	240		1611	72	183		1611	96	56		1611	147	54		1611	401	60		1611	249	85
1612	78	226		1612	695	172		1612	40	635		1612	20	593		1612	27	184		1612	66	189		1612	317	38		1612	97	62		1612	564	96		1612	250	123
1613	65	215		1613	628	177		1613	41	315		1613	24	303		1613	21	164		1613	36	143		1613	618	53		1613	124	61		1613	728	110		1613	308	120
1614	63	184		1614	351	168		1614	36	221		1614	20	206		1614	28	169		1614	24	110		1614	862	36		1614	202	54		1614	1110	87		1614	434	111
1615	59	159		1615	187	140		1615	29	182		1615	13	190		1615	30	153		1615	20	68		1615	891	20		1615	303	47		1615	2430	40		1615	884	100
1616	58	114		1616	288	148		1616	35	201		1616	17	202		1616	32	144		1616	13	89		1616	763	37		1616	328	65		1616	4230	19		1616	1567	81
1617	54	98		1617	522	188		1617	27	184		1617	26	201		1617	29	119		1617	29	73		1617	714	62		1617	244	61		1617	5012	35		1617	1878	55
1618	41	101		1618	684	195		1618	24	152		1618	19	189		1618	23	97		1618	28	75		1618	807	87		1618	138	55		1618	3786	18		1618	1502	42
1619	39	84		1619	581	263		1619	39	116		1619	23	130		1619	32	62		1619	20	98		1619	1396	65		1619	101	70		1619	2019	18		1619	848	36
1620	30	101		1620	329	342		1620	19	89		1620	23	99		1620	20	52		1620	24	103		1620	2300	56		1620	78	101		1620	913	26		1620	413	31
1621	37	108		1621	210	442		1621	15	53		1621	13	69		1621	18	54		1621	24	102		1621	2924	60		1621	75	137		1621	467	14		1621	219	7
1622	32	119		1622	380	725		1622	18	76		1622	17	64		1622	21	79		1622	23	79		1622	2558	75		1622	77	86		1622	339	22		1622	139	9
1623	20	131		1623	784	1465		1623	22	95		1623	16	61		1623	14	76		1623	23	49		1623	1890	71		1623	114	45		1623	289	23		1623	125	23
1624	28	78		1624	1097	2520		1624	29	127		1624	21	94		1624	23	101		1624	22	35		1624	1858	64		1624	169	38		1624	247	10		1624	117	17
1625	25	78		1625	945	3247		1625	25	159		1625	13	99		1625	18	82		1625	11	23		1625	2394	106		1625	192	32		1625	204	21		1625	96	15
1626	17	52		1626	532	2868		1626	24	157		1626	17	102		1626	15	59		1626	12	44		1626	3025	155		1626	155	25		1626	178	11		1626	100	24
1627	24	40		1627	187	1714		1627	8	121		1627	21	89		1627	29	38		1627	18	31		1627	4200	172		1627	114	42		1627	174	13		1627	103	2
1628	26	21		1628	82	816		1628	17	79		1628	23	57		1628	39	28		1628	10	10		1628	8201	105		1628	74	16		1628	159	6		1628	92	0
1629	24	29		1629	45	399		1629	12	58		1629	24	48		1629	37	10		1629	23	40		1629	16261	49		1629	75	4		1629	146	0		1629	86	26
1630	27	14		1630	35	291		1630	18	18		1630	30	38		1630	58	20		1630	26	25		1630	22881	37		1630	70	15		1630	109	12		1630	76	12
1631	29	28		1631	41	232		1631	16	33		1631	24	37		1631	45	9		1631	15	25		1631	21136	19		1631	66	21		1631	86	8		1631	63	12
1632	23	16		1632	28	268		1632	12	21		1632	25	33		1632	41	10		1632	10	27		1632	12988	39		1632	49	19		1632	51	24		1632	34	19
1633	10	15		1633	29	246		1633	6	20		1633	8	27		1633	23	20		1633	10	55		1633	6132	17		1633	49	21		1633	30	21		1633	23	26
1634	27	29		1634	21	211		1634	7	16		1634	4	15		1634	17	0		1634	10	52		1634	2932	14		1634	27	0		1634	29	25		1634	15	25
1635	8	55		1635	20	157		1635	20	40		1635	10	13		1635	16	14		1635	11	55		1635	1858	13		1635	20	21		1635	25	38		1635	12	42
1636	13	73		1636	3	138		1636	10	46		1636	9	28		1636	5	9		1636	0	47		1636	1550	1		1636	12	12		1636	12	34		1636	16	40
1637	22	60		1637	8	102		1637	15	40		1637	15	1		1637	17	22		1637	7	50		1637	1438	0		1637	16	0		1637	22	44		1637	13	53
1638	22	53		1638	9	93		1638	18	34		1638	8	16		1638	10	25		1638	6	61		1638	1203	10		1638	29	2		1638	20	56		1638	10	70
1639	20	45		1639	17	82		1639	9	58		1639	18	45		1639	11	32		1639	1	59		1639	886	0		1639	29	6		1639	15	61		1639	20	76
1640	12	65		1640	15	105		1640	15	56		1640	8	41		1640	19	8		1640	9	41		1640	653	17		1640	27	13		1640	25	58		1640	4	76
1641	12	45		1641	23	134		1641	29	73		1641	9	32		1641	18	41		1641	7	78		1641	445	2		1641	36	20		1641	22	58		1641	21	70
1642	13	63		1642	22	157		1642	12	53		1642	1	38		1642	21	36		1642	11	134		1642	349	10		1642	20	14		1642	21	56		1642	13	74
1643	7	113		1643	7	134		1643	8	42		1643	14	39		1643	16	44		1643	2	144		1643	288	3		1643	27	27		1643	31	78		1643	19	84
1644	16	162		1644	0	88		1644	2	68		1644	13	49		1644	12	36		1644	3	91		1644	258	1		1644	30	47		1644	35	103		1644	22	132
1645	19	145		1645	12	60		1645	6	57		1645	9	45		1645	20	75		1645	14	51		1645	225	20		1645	32	39		1645	45	97		1645	21	154
1646	10	69		1646	10	42		1646	16	65		1646	5	38		1646	13	128		1646	12	25		1646	224	18		1646	22	71		1646	37	120		1646	24	160
1647	9	33		1647	11	38		1647	15	125		1647	1	79		1647	14	99		1647	8	40		1647	217	24		1647	21	78		1647	46	129		1647	29	148
1648	11	35		1648	11	61		1648	12	165		1648	5	133		1648	22	46		1648	11	34		1648	223	45		1648	25	82		1648	47	110		1648	17	132
1649	12	32		1649	12	21		1649	10	154		1649	18	119		1649	19	12		1649	6	16		1649	205	45		1649	32	76		1649	36	272		1649	21	296
1650	13	23		1650	14	21		1650	17	87		1650	12	68		1650	14	17		1650	10	16		1650	207	46		1650	43	77		1650	35	745		1650	24	898
1651	20	20		1651	2	29		1651	16	53		1651	15	32		1651	21	18		1651	4	4		1651	210	79		1651	38	98		1651	33	1481		1651	22	1861
1652	3	18		1652	18	20		1652	7	38		1652	7	36		1652	20	15		1652	11	0		1652	211	81		1652	40	133		1652	39	1740		1652	26	2410
1653	15	15		1653	11	31		1653	4	33		1653	9	16		1653	17	21		1653	20	11		1653	197	120		1653	34	155		1653	39	1283		1653	27	1927
1654	21	14		1654	12	19		1654	11	34		1654	22	24		1654	23	5		1654	22	26		1654	171	98		1654	35	124		1654	47	647		1654	57	1041
1655	20	1		1655	8	68		1655	8	22		1655	20	24		1655	35	4		1655	14	13		1655	155	107		1655	37	139		1655	58	347		1655	79	506
1656	17	20		1656	12	58		1656	17	10		1656	13	15		1656	24	0		1656	13	8		1656	156	93		1656	33	135		1656	60	200		1656	73	294
1657	18	8		1657	8	72		1657	16	15		1657	14	1		1657	24	3		1657	16	21		1657	133	152		1657	25	272		1657	48	177		1657	56	228
1658	22	15		1658	15	62		1658	17	20		1658	8	16		1658	21	7		1658	13	14		1658	120	191		1658	19	710		1658	31	129		1658	28	202
1659	7	3		1659	7	75		1659	10	21		1659	6	10		1659	13	18		1659	12	17		1659	110	236		1659	9	1718		1659	34	128		1659	37	180
1660	3	0		1660	9	78		1660	8	17		1660	12	8		1660	9	16		1660	13	6		1660	100	197		1660	0	2324		1660	15	109		1660	17	135
1661	0	7		1661	19	58		1661	6	12		1661	18	6		1661	18	9		1661	15	12		1661	97	191		1661	15	1837		1661	28	81		1661	16	119
1662	11	0		1662	13	66		1662	7	1		1662	7	4		1662	12	14		1662	10	27		1662	88	196		1662	5	1008		1662	24	77		1662	13	88
1663	4	9		1663	17	116		1663	5	0		1663	4	0		1663	10	11		1663	8	29		1663	71	414		1663	15	463		1663	24	90		1663	15	85
1664	12	25		1664	13	173		1664	7	10		1664	2	7		1664	16	15		1664	21	27		1664	71	1130		1664	6	281		1664	9	86		1664	18	74
1665	14	35		1665	8	176		1665	16	8		1665	8	12		1665	17	20		1665	11	55		1665	79	2391		1665	25	234		1665	27	86		1665	12	76
1666	12	35		1666	9	124		1666	0	11		1666	9	12		1666	19	40		1666	11	56		1666	62	2997		1666	22	200		1666	21	77		1666	20	85
1667	12	36		1667	6	70		1667	6	9		1667	10	6		1667	20	38		1667	8	80		1667	59	2312		1667	23	188		1667	20	55		1667	19	74
1668	7	39		1668	9	45		1668	11	35		1668	5	23		1668	22	43		1668	11	69		1668	63	1170		1668	17	159		1668	0	56		1668	17	61
1669	21	59		1669	12	32		1669	7	20		1669	13	29		1669	22	38		1669	15	93		1669	76	557		1669	12	120		1669	24	39		1669	7	53
1670	15	80		1670	8	19		1670	16	26		1670	15	27		1670	21	42		1670	12	86		1670	56	361		1670	25	79		1670	13	36		1670	17	40
1671	2	74		1671	15	36		1671	4	44		1671	18	33		1671	18	51		1671	16	84		1671	44	291		1671	24	90		1671	13	40		1671	13	48
1672	13	77		1672	13	9		1672	8	31		1672	22	34		1672	21	45		1672	15	75		1672	53	263		1672	27	61		1672	17	37		1672	15	50
1673	5	78		1673	13	11		1673	5	62		1673	9	40		1673	15	69		1673	15	85		1673	46	235		1673	22	49		1673	8	40		1673	18	65
1674	10	102		1674	2	13		1674	8	66		1674	5	79		1674	25	73		1674	11	120		1674	43	189		1674	11	78		1674	13	49		1674	12	59
1675	17	138		1675	16	9		1675	9	83		1675	10	89		1675	21	64		1675	13	164		1675	44	137		1675	25	87		1675	15	45		1675	20	89
1676	19	179		1676	0	36		1676	3	100		1676	8	85		1676	26	70		1676	20	166		1676	43	134		1676	13	74		1676	17	64		1676	10	85
1677	16	203		1677	2	22		1677	5	87		1677	12	76		1677	18	80		1677	17	152		1677	43	112		1677	16	52		1677	16	66		1677	8	95
1678	15	177		1678	11	8		1678	8	62		1678	11	82		1678	23	114		1678	11	137		1678	37	91		1678	22	54		1678	18	68		1678	9	79
1679	22	149		1679	10	21		1679	11	88		1679	6	86		1679	18	144		1679	19	188		1679	44	107		1679	20	58		1679	10	35		1679	4	46
1680	8	152		1680	3	11		1680	5	134		1680	8	129		1680	11	144		1680	18	587		1680	44	100		1680	25	61		1680	12	30		1680	14	42
1681	15	274		1681	6	0		1681	5	182		1681	8	183		1681	20	124		1681	8	1493		1681	30	103		1681	19	63		1681	5	17		1681	14	29
1682	12	817		1682	12	30		1682	0	186		1682	17	192		1682	21	137		1682	4	2403		1682	36	89		1682	4	85		1682	13	26		1682	19	30
1683	5	1906		1683	9	30		1683	8	147		1683	12	175		1683	22	217		1683	12	2333		1683	34	85		1683	22	88		1683	16	14		1683	18	22
1684	7	2785		1684	4	33		1684	7	158		1684	10	168		1684	13	673		1684	18	1426		1684	32	91		1684	13	98		1684	13	25		1684	6	12
1685	16	2559		1685	14	57		1685	3	194		1685	0	207		1685	15	1530		1685	24	690		1685	35	107		1685	12	123		1685	13	13		1685	9	1
1686	10	1512		1686	13	54		1686	9	550		1686	8	583		1686	13	2198		1686	13	346		1686	43	99		1686	9	95		1686	9	12		1686	13	15
1687	12	713		1687	13	53		1687	11	1471		1687	3	1501		1687	0	2066		1687	19	301		1687	39	103		1687	14	82		1687	6	12		1687	10	16
1688	16	419		1688	7	85		1688	4	2569		1688	7	2454		1688	24	1249		1688	14	254		1688	47	102		1688	14	59		1688	16	26		1688	0	31
1689	18	340		1689	23	76		1689	10	2741		1689	0	2317		1689	22	542		1689	25	227		1689	46	116		1689	20	31		1689	8	18		1689	6	25
1690	21	281		1690	4	100		1690	10	1735		1690	6	1457		1690	15	297		1690	14	181		1690	40	121		1690	7	33		1690	21	13		1690	14	30
1691	15	254		1691	17	115		1691	8	824		1691	15	678		1691	13	243		1691	20	140		1691	31	126		1691	15	20		1691	12	11		1691	11	18
1692	12	198		1692	13	114		1692	1	442		1692	9	345		1692	27	185		1692	13	119		1692	35	117		1692	6	12		1692	10	21		1692	10	6
1693	23	159		1693	8	136		1693	4	317		1693	7	251		1693	26	168		1693	16	93		1693	32	83		1693	6	8		1693	15	3		1693	10	0
1694	18	109		1694	7	107		1694	6	269		1694	6	218		1694	22	147		1694	6	57		1694	37	57		1694	12	15		1694	22	20		1694	19	0
1695	21	93		1695	4	102		1695	3	205		1695	17	191		1695	17	113		1695	23	62		1695	25	50		1695	17	26		1695	6	15		1695	15	0
1696	16	114		1696	7	136		1696	6	195		1696	0	171		1696	23	86		1696	13	81		1696	27	53		1696	5	39		1696	15	31		1696	8	19
1697	6	97		1697	24	182		1697	8	158		1697	8	154		1697	28	68		1697	23	92		1697	34	30		1697	10	24		1697	15	24		1697	24	27
1698	3	101		1698	21	241		1698	8	127		1698	9	122		1698	24	60		1698	20	61		1698	34	24		1698	17	20		1698	3	33		1698	15	34
1699	9	74		1699	20	215		1699	14	84		1699	17	80		1699	30	66		1699	13	46		1699	39	0		1699	11	14		1699	14	26		1699	18	33
1700	24	69		1700	8	169		1700	9	92		1700	11	67		1700	13	57		1700	23	50		1700	30	5		1700	11	9		1700	5	19		1700	19	21
1701	17	46		1701	10	189		1701	11	72		1701	6	79		1701	18	52		1701	20	47		1701	32	25		1701	19	4		1701	16	0		1701	18	41
1702	19	59		1702	15	382		1702	7	76		1702	5	76		1702	21	45		1702	16	43		1702	26	26		1702	20	4		1702	14	16		1702	28	27
1703	9	61		1703	13	1152		1703	12	104		1703	13	67		1703	25	46		1703	20	47		1703	22	24		1703	16	0		1703	6	2		1703	19	12
1704	12	67		1704	18	2587		1704	13	95		1704	6	64		1704	21	42		1704	16	45		1704	23	15		1704	28	10		1704	14	36		1704	18	40
1705	20	77		1705	12	3542		1705	19	125		1705	6	56		1705	18	34		1705	26	58		1705	26	27		1705	14	19		1705	11	26		1705	18	53
1706	6	94		1706	9	3072		1706	7	135		1706	19	46		1706	22	47		1706	21	79		1706	28	13		1706	22	38		1706	8	34		1706	15	59
1707	17	91		1707	14	1622		1707	8	104		1707	12	49		1707	17	53		1707	0	85		1707	23	2		1707	21	33		1707	17	21		1707	25	40
1708	0	88		1708	21	686		1708	15	78		1708	11	48		1708	11	40		1708	15	91		1708	18	15		1708	20	41		1708	12	9		1708	16	11
1709	0	107		1709	17	392		1709	15	78		1709	11	48		1709	12	45		1709	16	70		1709	25	25		1709	30	34		1709	10	8		1709	30	14
1710	20	110		1710	24	331		1710	14	85		1710	12	58		1710	13	62		1710	24	59		1710	24	20		1710	27	34		1710	6	44		1710	21	34
1711	15	107		1711	8	279		1711	13	84		1711	18	54		1711	11	74		1711	23	32		1711	14	36		1711	25	32		1711	6	65		1711	18	75
1712	9	49		1712	8	263		1712	12	73		1712	6	78		1712	16	76		1712	12	33		1712	13	50		1712	19	38		1712	10	64		1712	32	115
1713	14	42		1713	18	211		1713	19	106		1713	3	80		1713	14	58		1713	27	11		1713	24	41		1713	20	39		1713	19	77		1713	24	92
1714	6	23		1714	13	181		1714	9	114		1714	15	81		1714	10	43		1714	25	7		1714	17	41		1714	20	52		1714	13	68		1714	17	108
1715	21	26		1715	3	165		1715	8	115		1715	12	66		1715	16	20		1715	21	2		1715	13	38		1715	20	31		1715	12	109		1715	11	144
1716	23	20		1716	4	129		1716	11	88		1716	11	56		1716	12	23		1716	28	7		1716	11	57		1716	30	27		1716	8	137		1716	16	180
1717	22	11		1717	3	109		1717	22	93		1717	5	45		1717	12	21		1717	20	1		1717	9	61		1717	19	32		1717	16	189		1717	16	237
1718	14	2		1718	1	103		1718	21	64		1718	17	31		1718	11	4		1718	20	13		1718	20	55		1718	17	54		1718	14	194		1718	17	302
1719	21	0		1719	10	110		1719	16	63		1719	16	27		1719	5	0		1719	8	28		1719	24	93		1719	17	71		1719	8	186		1719	24	257
1720	11	15		1720	14	92		1720	19	12		1720	11	5		1720	18	0		1720	8	24		1720	7	87		1720	11	92		1720	6	235		1720	20	304
1721	23	6		1721	21	89		1721	13	10		1721	10	0		1721	5	3		1721	28	19		1721	20	60		1721	24	102		1721	0	509		1721	10	590
1722	13	28		1722	16	84		1722	8	0		1722	16	7		1722	8	13		1722	28	14		1722	18	46		1722	24	112		1722	8	1106		1722	14	1352
1723	14	10		1723	9	86		1723	7	14		1723	20	2		1723	2	14		1723	6	15		1723	11	51		1723	16	108		1723	0	1768		1723	0	2286
1724	20	8		1724	23	78		1724	16	19		1724	20	5		1724	6	27		1724	15	0		1724	7	77		1724	24	142		1724	0	1763		1724	11	2462
1725	11	9		1725	12	93		1725	6	39		1725	8	20		1725	8	11		1725	15	0		1725	14	97		1725	22	229		1725	2	1104		1725	5	1747
1726	13	16		1726	0	93		1726	15	34		1726	11	26		1726	20	28		1726	25	10		1726	22	122		1726	21	258		1726	5	542		1726	18	944
1727	13	8		1727	18	102		1727	2	42		1727	12	24		1727	12	9		1727	21	12		1727	24	134		1727	19	259		1727	4	286		1727	17	443
1728	17	9		1728	18	106		1728	7	22		1728	9	12		1728	6	2		1728	18	32		1728	17	159		1728	23	237		1728	14	187		1728	22	309
1729	6	31		1729	14	128		1729	18	33		1729	20	16		1729	10	8		1729	7	38		1729	21	165		1729	12	360		1729	2	159		1729	20	238
1730	25	36		1730	3	125		1730	21	35		1730	6	20		1730	20	20		1730	16	31		1730	19	229		1730	13	844		1730	14	127		1730	21	174
1731	11	36		1731	8	145		1731	16	23		1731	24	19		1731	11	24		1731	6	48		1731	17	275		1731	0	1695		1731	11	120		1731	20	156
1732	13	32		1732	18	117		1732	0	41		1732	19	17		1732	16	36		1732	9	49		1732	17	373		1732	0	2418		1732	16	93		1732	26	120
1733	4	23		1733	17	102		1733	8	44		1733	7	26		1733	7	37		1733	18	32		1733	7	381		1733	6	2065		1733	9	83		1733	16	112
1734	20	41		1734	10	63		1734	9	48		1734	14	19		1734	18	37		1734	19	39		1734	18	347		1734	12	1199		1734	16	111		1734	23	112
1735	17	41		1735	10	54		1735	14	43		1735	6	27		1735	6	55		1735	17	52		1735	12	425		1735	25	613		1735	9	101		1735	18	123
1736	23	36		1736	21	37		1736	11	25		1736	23	27		1736	17	50		1736	15	54		1736	13	899		1736	26	336		1736	10	112		1736	19	126
1737	13	54		1737	8	38		1737	11	52		1737	0	36		1737	14	46		1737	5	59		1737	18	1988		1737	22	246		1737	6	98		1737	19	100
1738	10	60		1738	10	0		1738	18	44		1738	10	36		1738	11	47		1738	10	53		1738	7	3042		1738	18	196		1738	5	63		1738	20	79
1739	3	59		1739	9	5		1739	12	17		1739	16	36		1739	20	56		1739	12	37		1739	10	2962		1739	23	164		1739	4	59		1739	21	82
1740	12	32		1740	4	5		1740	6	38		1740	21	49		1740	15	70		1740	8	43		1740	4	2002		1740	28	143		1740	21	48		1740	15	50
1741	9	26		1741	14	18		1741	12	48		1741	4	36		1741	12	89		1741	10	45		1741	13	1058		1741	28	112		1741	14	49		1741	19	79
1742	16	34		1742	9	36		1742	12	60		1742	11	70		1742	13	64		1742	10	75		1742	18	544		1742	27	108		1742	12	52		1742	26	81
1743	2	39		1743	11	46		1743	9	55		1743	15	64		1743	2	44		1743	14	100		1743	15	339		1743	21	115		1743	13	50		1743	16	68
1744	14	60		1744	6	30		1744	16	56		1744	14	46		1744	2	38		1744	14	110		1744	14	259		1744	29	105		1744	10	44		1744	18	53
1745	3	103		1745	13	41		1745	19	37		1745	7	35		1745	5	41		1745	8	106		1745	18	217		1745	18	91		1745	3	56		1745	14	61
1746	8	132		1746	7	43		1746	7	40		1746	10	39		1746	6	55		1746	21	114		1746	20	172		1746	22	76		1746	11	32		1746	22	66
1747	15	146		1747	16	34		1747	9	39		1747	3	55		1747	6	87		1747	11	165		1747	22	170		1747	14	56		1747	4	49		1747	11	59
1748	19	132		1748	15	32		1748	14	76		1748	6	69		1748	13	125		1748	14	240		1748	14	155		1748	16	76		1748	7	58		1748	19	45
1749	4	160		1749	9	35		1749	15	110		1749	15	91		1749	7	107		1749	12	293		1749	9	144		1749	26	68		1749	16	49		1749	24	43
1750	13	222		1750	9	53		1750	8	132		1750	15	114		1750	10	115		1750	9	298		1750	18	151		1750	24	71		1750	1	31		1750	14	48
1751	14	299		1751	18	57		1751	16	129		1751	8	121		1751	7	110		1751	12	254		1751	22	145		1751	23	82		1751	7	28		1751	14	44
1752	8	317		1752	9	57		1752	21	114		1752	5	105		1752	15	200		1752	20	311		1752	23	100		1752	21	60		1752	15	45		1752	12	39
1753	11	302		1753	15	56		1753	3	128		1753	23	123		1753	12	253		1753	12	712		1753	11	89		1753	23	71		1753	21	41		1753	12	47
1754	12	301		1754	20	56		1754	17	192		1754	15	204		1754	12	270		1754	6	1610		1754	27	80		1754	19	70		1754	8	38		1754	15	34
1755	7	542		1755	17	59		1755	9	269		1755	9	285		1755	0	268		1755	7	2488		1755	21	89		1755	14	74		1755	9	30		1755	18	30
1756	12	1291		1756	16	66		1756	8	312		1756	19	334		1756	1	283		1756	12	2531		1756	19	91		1756	15	58		1756	0	23		1756	17	36
1757	8	2481		1757	18	65		1757	15	327		1757	16	285		1757	11	555		1757	18	1788		1757	19	118		1757	12	65		1757	14	57		1757	9	23
1758	13	3040		1758	15	68		1758	2	317		1758	3	271		1758	10	1276		1758	8	881		1758	21	90		1758	22	69		1758	15	60		1758	11	57
1759	1	2430		1759	18	69		1759	16	370		1759	10	444		1759	3	2160		1759	0	459		1759	18	109		1759	13	59		1759	2	61		1759	10	62
1760	5	1373		1760	11	117		1760	17	883		1760	12	1062		1760	0	2435		1760	10	292		1760	22	102		1760	23	64		1760	13	34		1760	8	44
1761	15	711		1761	21	109		1761	7	1920		1761	9	2118		1761	9	1813		1761	5	244		1761	20	109		1761	10	68		1761	16	26		1761	17	25
1762	0	448		1762	18	78		1762	3	2908		1762	17	2671		1762	8	908		1762	6	218		1762	14	83		1762	21	59		1762	15	29		1762	14	11
1763	5	352		1763	11	85		1763	3	2788		1763	11	2213		1763	11	423		1763	13	165		1763	15	89		1763	6	36		1763	9	35		1763	16	28
1764	9	274		1764	9	62		1764	3	1809		1764	19	1282		1764	2	278		1764	21	154		1764	17	70		1764	15	30		1764	11	50		1764	15	44
1765	8	214		1765	18	58		1765	8	910		1765	28	658		1765	17	202		1765	5	123		1765	13	51		1765	5	14		1765	10	38		1765	25	36
1766	4	172		1766	16	97		1766	12	452		1766	23	358		1766	6	155		1766	10	122		1766	18	50		1766	15	15		1766	19	7		1766	19	35
1767	16	131		1767	9	151		1767	21	308		1767	16	271		1767	6	132		1767	16	132		1767	16	78		1767	10	30		1767	7	28		1767	17	10
1768	20	143		1768	8	139		1768	5	254		1768	23	215		1768	16	102		1768	10	115		1768	13	52		1768	6	42		1768	15	24		1768	16	49
1769	6	153		1769	16	114		1769	15	200		1769	13	155		1769	11	106		1769	3	83		1769	10	63		1769	15	33		1769	8	29		1769	0	39
1770	23	155		1770	2	136		1770	10	160		1770	15	134		1770	8	116		1770	15	94		1770	0	43		1770	12	15		1770	18	41		1770	12	53
1771	8	138		1771	18	174		1771	18	122		1771	19	138		1771	8	103		1771	9	71		1771	8	16		1771	9	18		1771	7	51		1771	15	35
1772	18	117		1772	14	273		1772	18	115		1772	24	142		1772	10	95		1772	2	64		1772	11	21		1772	9	41		1772	5	14		1772	10	25
1773	6	69		1773	8	346		1773	1	127		1773	22	128		1773	11	89		1773	16	60		1773	6	51		1773	14	30		1773	0	17		1773	7	34
1774	10	79		1774	5	389		1774	18	140		1774	9	133		1774	10	60		1774	11	85		1774	9	52		1774	16	44		1774	12	21		1774	15	26
1775	5	75		1775	17	338		1775	15	112		1775	17	118		1775	7	45		1775	13	81		1775	18	56		1775	17	21		1775	4	23		1775	21	32
1776	14	84		1776	18	363		1776	10	83		1776	19	72		1776	18	54		1776	19	83		1776	13	24		1776	16	18		1776	0	26		1776	12	27
1777	13	79		1777	24	676		1777	15	48		1777	26	53		1777	22	52		1777	11	72		1777	15	0		1777	23	26		1777	7	19		1777	21	36
1778	3	81		1778	20	1693		1778	20	70		1778	18	50		1778	6	65		1778	8	73		1778	15	26		1778	0	24		1778	7	0		1778	9	16
1779	5	103		1779	14	3082		1779	14	101		1779	9	72		1779	3	72		1779	4	58		1779	14	33		1779	5	28		1779	20	2		1779	17	16
1780	11	108		1780	18	3772		1780	12	125		1780	7	90		1780	9	50		1780	4	64		1780	21	31		1780	21	18		1780	2	8		1780	12	18
1781	1	88		1781	7	2977		1781	22	118		1781	20	73		1781	5	62		1781	10	65		1781	11	27		1781	14	33		1781	5	15		1781	12	15
1782	7	87		1782	24	1624		1782	12	82		1782	16	69		1782	14	58		1782	7	63		1782	10	16		1782	11	29		1782	10	21		1782	18	38
1783	8	82		1783	32	783		1783	7	77		1783	21	79		1783	10	39		1783	20	38		1783	11	18		1783	18	22		1783	7	27		1783	14	25
1784	9	62		1784	19	484		1784	10	66		1784	11	89		1784	12	44		1784	17	42		1784	15	19		1784	11	23		1784	10	6		1784	14	13
1785	8	74		1785	7	334		1785	10	66		1785	0	82		1785	3	32		1785	4	60		1785	9	28		1785	9	33		1785	10	12		1785	12	18
1786	12	72		1786	12	263		1786	8	44		1786	11	45		1786	7	35		1786	12	28		1786	15	31		1786	11	23		1786	5	14		1786	10	0
1787	15	74		1787	17	195		1787	16	40		1787	17	52		1787	17	37		1787	5	41		1787	15	25		1787	15	12		1787	9	18		1787	17	29
1788	18	51		1788	16	156		1788	10	41		1788	21	44		1788	8	27		1788	6	14		1788	17	32		1788	3	0		1788	15	8		1788	3	29
1789	4	32		1789	6	176		1789	10	57		1789	5	38		1789	0	29		1789	15	11		1789	10	18		1789	2	24		1789	20	12		1789	20	22
1790	14	32		1790	16	164		1790	0	48		1790	8	49		1790	9	14		1790	5	37		1790	8	32		1790	4	24		1790	9	7		1790	7	15
1791	9	24		1791	2	195		1791	22	68		1791	16	62		1791	6	18		1791	7	44		1791	27	19		1791	16	50		1791	6	2		1791	13	10
1792	19	39		1792	0	180		1792	15	62		1792	9	33		1792	1	9		1792	15	58		1792	5	40		1792	4	37		1792	2	14		1792	13	20
1793	16	43		1793	3	149		1793	16	46		1793	13	49		1793	20	5		1793	7	47		1793	8	27		1793	12	33		1793	8	20		1793	12	12
1794	16	65		1794	18	111		1794	17	29		1794	25	22		1794	11	4		1794	15	0		1794	16	2		1794	13	11		1794	13	19		1794	17	23
1795	10	35		1795	10	101		1795	23	5		1795	17	1		1795	10	24		1795	9	10		1795	17	7		1795	10	16		1795	13	17		1795	22	16
1796	10	29		1796	21	82		1796	9	9		1796	5	25		1796	15	35		1796	5	15		1796	16	17		1796	23	23		1796	7	8		1796	15	8
1797	21	11		1797	14	95		1797	16	10		1797	6	39		1797	6	23		1797	17	29		1797	9	26		1797	20	25		1797	15	34		1797	20	31
1798	2	4		1798	5	108		1798	11	64		1798	13	45		1798	10	8		1798	13	30		1798	15	45		1798	9	11		1798	11	20		1798	10	22
1799	11	32		1799	17	100		1799	13	38		1799	12	40		1799	17	0		1799	18	18		1799	15	27		1799	11	13		1799	10	16		1799	15	21
1800	6	39		1800	8	92		1800	14	24		1800	3	23		1800	6	7		1800	6	17		1800	17	13		1800	21	30		1800	8	23		1800	19	19
1801	12	31		1801	22	97		1801	16	33		1801	5	15		1801	12	15		1801	18	22		1801	14	14		1801	28	25		1801	11	18		1801	7	28
1802	4	33		1802	10	105		1802	13	18		1802	5	24		1802	10	35		1802	8	25		1802	11	22		1802	13	12		1802	3	14		1802	12	13
1803	13	38		1803	17	80		1803	9	39		1803	19	27		1803	9	15		1803	10	37		1803	15	28		1803	16	22		1803	6	15		1803	3	18
1804	9	35		1804	13	73		1804	14	23		1804	21	43		1804	8	16		1804	8	27		1804	12	28		1804	29	8		1804	7	7		1804	11	26
1805	12	36		1805	13	70		1805	17	38		1805	18	19		1805	1	16		1805	14	31		1805	6	14		1805	16	18		1805	18	26		1805	16	43
1806	12	28		1806	14	47		1806	17	19		1806	18	15		1806	5	24		1806	5	20		1806	17	9		1806	18	21		1806	7	15		1806	13	31
1807	14	43		1807	16	47		1807	7	23		1807	10	23		1807	15	17		1807	6	16		1807	12	14		1807	17	30		1807	4	16		1807	4	30
1808	13	36		1808	15	69		1808	5	43		1808	18	33		1808	7	22		1808	16	30		1808	3	16		1808	20	42		1808	8	13		1808	19	38
1809	3	27		1809	2	58		1809	9	60		1809	14	27		1809	2	17		1809	0	40		1809	9	3		1809	24	31		1809	12	30		1809	9	36
1810	11	42		1810	22	61		1810	16	38		1810	17	29		1810	10	8		1810	7	27		1810	11	11		1810	18	25		1810	13	50		1810	18	46
1811	6	33		1811	10	41		1811	4	38		1811	13	30		1811	10	14		1811	3	8		1811	3	11		1811	20	4		1811	12	36		1811	0	52
1812	4	41		1812	14	13		1812	5	24		1812	16	8		1812	6	18		1812	0	3		1812	11	17		1812	14	17		1812	11	47		1812	16	65
1813	3	17		1813	11	8		1813	13	22		1813	19	12		1813	9	21		1813	12	4		1813	2	7		1813	26	26		1813	8	89		1813	18	100
1814	9	23		1814	7	27		1814	26	18		1814	28	16		1814	9	22		1814	13	34		1814	29	10		1814	27	33		1814	19	148		1814	18	175
1815	0	11		1815	16	29		1815	9	49		1815	9	28		1815	10	5		1815	11	45		1815	17	27		1815	25	36		1815	3	187		1815	10	244
1816	13	30		1816	12	69		1816	11	24		1816	11	18		1816	7	0		1816	1	25		1816	18	20		1816	32	28		1816	6	153		1816	15	255
1817	6	40		1817	15	68		1817	7	28		1817	16	20		1817	12	17		1817	9	16		1817	7	9		1817	14	34		1817	0	153		1817	7	209
1818	12	41		1818	16	31		1818	10	21		1818	17	9		1818	14	29		1818	7	12		1818	8	0		1818	31	36		1818	9	272		1818	23	274
1819	9	32		1819	9	17		1819	7	4		1819	5	0		1819	14	44		1819	6	24		1819	17	5		1819	40	64		1819	11	740		1819	3	739
1820	15	0		1820	18	36		1820	12	4		1820	8	19		1820	1	39		1820	1	35		1820	1	25		1820	26	60		1820	5	1541		1820	6	1736
1821	13	13		1821	16	36		1821	9	25		1821	19	27		1821	7	30		1821	8	28		1821	19	43		1821	30	59		1821	2	1908		1821	3	2606
1822	5	38		1822	14	57		1822	25	33		1822	17	42		1822	6	6		1822	12	11		1822	8	54		1822	11	96		1822	10	1316		1822	0	2185
1823	0	48		1823	13	46		1823	9	45		1823	11	26		1823	16	4		1823	17	13		1823	11	35		1823	25	184		1823	10	570		1823	15	1110
1824	1	31		1824	8	44		1824	24	29		1824	14	7		1824	9	21		1824	16	26		1824	16	44		1824	28	236		1824	13	264		1824	4	457
1825	7	33		1825	5	51		1825	4	0		1825	11	18		1825	8	36		1825	13	26		1825	9	58		1825	17	237		1825	5	196		1825	16	287
1826	17	32		1826	18	38		1826	5	8		1826	6	38		1826	1	13		1826	18	17		1826	11	82		1826	17	188		1826	12	181		1826	15	250
1827	8	35		1827	10	38		1827	0	16		1827	11	25		1827	9	26		1827	15	18		1827	6	91		1827	28	229		1827	20	188		1827	8	241
1828	4	46		1828	13	31		1828	8	32		1828	9	41		1828	8	12		1828	15	30		1828	4	108		1828	25	569		1828	10	186		1828	5	261
1829	12	38		1829	15	31		1829	13	19		1829	17	22		1829	6	42		1829	8	8		1829	23	153		1829	12	1495		1829	10	138		1829	19	239
1830	6	27		1830	15	34		1830	15	7		1830	0	22		1830	18	30		1830	19	32		1830	10	264		1830	8	2410		1830	13	103		1830	2	166
1831	15	25		1831	10	37		1831	18	19		1831	9	13		1831	12	32		1831	15	30		1831	6	348		1831	0	2210		1831	17	100		1831	21	114
1832	9	25		1832	13	48		1832	8	12		1832	18	22		1832	16	36		1832	11	35		1832	4	335		1832	27	1152		1832	16	97		1832	16	118
1833	6	23		1833	7	54		1833	10	17		1833	15	20		1833	26	34		1833	7	30		1833	18	277		1833	23	494		1833	13	112		1833	16	143
1834	20	40		1834	6	26		1834	11	6		1834	13	17		1834	9	34		1834	4	20		1834	21	384		1834	34	265		1834	17	94		1834	7	109
1835	16	41		1835	4	33		1835	13	25		1835	8	27		1835	18	37		1835	3	19		1835	15	1021		1835	29	238		1835	4	63		1835	16	78
1836	10	34		1836	10	29		1836	9	13		1836	10	13		1836	15	31		1836	10	5		1836	0	2295		1836	27	260		1836	11	52		1836	19	43
1837	5	19		1837	11	4		1837	4	17		1837	1	25		1837	11	43		1837	4	27		1837	0	3204		1837	36	253		1837	15	47		1837	12	59
1838	10	33		1838	6	30		1838	8	22		1838	2	35		1838	17	38		1838	6	53		1838	0	2623		1838	19	225		1838	20	63		1838	26	64
1839	15	25		1839	7	46		1839	7	15		1839	9	31		1839	18	38		1839	14	38		1839	16	1444		1839	26	166		1839	9	54		1839	15	61
1840	19	49		1840	4	61		1840	9	19		1840	6	45		1840	10	35		1840	16	24		1840	9	561		1840	18	112		1840	8	45		1840	9	58
1841	10	53		1841	5	33		1841	8	11		1841	17	15		1841	16	36		1841	16	18		1841	23	359		1841	32	122		1841	8	29		1841	5	39
1842	6	58		1842	6	38		1842	18	17		1842	13	14		1842	26	42		1842	19	44		1842	7	300		1842	30	109		1842	6	20		1842	14	30
1843	10	36		1843	21	0		1843	2	0		1843	8	9		1843	3	30		1843	16	53		1843	23	314		1843	27	76		1843	8	23		1843	11	28
1844	15	49		1844	8	18		1844	5	7		1844	9	33		1844	11	40		1844	11	65		1844	19	326		1844	34	76		1844	10	33		1844	12	35
1845	14	53		1845	1	48		1845	12	18		1845	11	46		1845	8	18		1845	9	52		1845	12	275		1845	21	71		1845	5	49		1845	16	49
1846	14	67		1846	12	66		1846	18	36		1846	12	34		1846	19	34		1846	15	88		1846	7	230		1846	28	55		1846	14	38		1846	7	50
1847	3	93		1847	12	49		1847	9	56		1847	12	40		1847	14	41		1847	10	147		1847	21	161		1847	32	81		1847	10	24		1847	20	37
1848	15	95		1848	10	50		1848	2	34		1848	11	35		1848	14	51		1848	7	231		1848	12	154		1848	24	78		1848	3	38		1848	14	36
1849	9	126		1849	8	46		1849	14	45		1849	8	57		1849	16	50		1849	11	269		1849	9	132		1849	29	57		1849	15	15		1849	5	15
1850	9	208		1850	14	40		1850	14	53		1850	9	52		1850	19	54		1850	3	237		1850	7	136		1850	21	54		1850	14	23		1850	9	34
1851	14	284		1851	12	47		1851	12	67		1851	18	60		1851	9	93		1851	16	196		1851	15	118		1851	23	54		1851	2	31		1851	6	40
1852	10	306		1852	19	19		1852	11	43		1852	3	52		1852	19	183		1852	13	367		1852	2	86		1852	29	61		1852	13	32		1852	14	36
1853	18	237		1853	17	43		1853	7	59		1853	10	105		1853	21	246		1853	17	1154		1853	15	65		1853	33	67		1853	14	33		1853	6	47
1854	19	281		1854	11	37		1854	3	125		1854	11	204		1854	16	236		1854	0	2283		1854	13	69		1854	22	59		1854	8	29		1854	15	28
1855	7	713		1855	11	46		1855	8	230		1855	9	296		1855	20	191		1855	0	2710		1855	13	83		1855	22	69		1855	9	34		1855	5	32
1856	9	1825		1856	11	47		1856	8	275		1856	8	307		1856	23	258		1856	8	1771		1856	16	95		1856	23	53		1856	13	39		1856	8	43
1857	3	3071		1857	15	57		1857	17	277		1857	16	234		1857	19	693		1857	2	788		1857	14	72		1857	27	46		1857	16	45		1857	10	51
1858	12	2789		1858	14	56		1858	8	220		1858	18	235		1858	3	1719		1858	4	356		1858	17	65		1858	29	49		1858	10	55		1858	8	51
1859	10	1561		1859	17	49		1859	7	269		1859	20	547		1859	8	2503		1859	11	277		1859	9	65		1859	18	41		1859	4	31		1859	4	25
1860	0	658		1860	11	65		1860	9	837		1860	1	1522		1860	2	2144		1860	6	267		1860	11	81		1860	19	60		1860	11	24		1860	13	27
1861	8	402		1861	14	58		1861	12	2003		1861	4	2667		1861	10	1114		1861	13	296		1861	14	82		1861	17	75		1861	6	22		1861	2	34
1862	5	340		1862	10	74		1862	0	3029		1862	2	2550		1862	11	473		1862	10	301		1862	10	91		1862	20	60		1862	12	42		1862	4	33
1863	16	356		1863	15	82		1863	1	2610		1863	15	1451		1863	14	249		1863	15	225		1863	11	56		1863	17	33		1863	15	32		1863	11	27
1864	5	340		1864	12	75		1864	7	1295		1864	7	605		1864	10	235		1864	9	166		1864	14	57		1864	16	20		1864	12	33		1864	13	47
1865	22	283		1865	8	80		1865	15	537		1865	11	315		1865	18	245		1865	16	135		1865	17	36		1865	11	21		1865	16	35		1865	6	46
1866	8	222		1866	9	56		1866	3	315		1866	9	248		1866	18	235		1866	5	125		1866	11	38		1866	8	34		1866	12	18		1866	5	29
1867	20	161		1867	6	51		1867	2	301		1867	7	296		1867	15	214		1867	8	115		1867	11	57		1867	2	42		1867	1	23		1867	18	24
1868	1	128		1868	8	66		1868	8	316		1868	8	249		1868	13	167		1868	14	126		1868	21	60		1868	6	34		1868	8	35		1868	8	41
1869	11	142		1869	9	85		1869	7	284		1869	5	240		1869	10	131		1869	10	73		1869	14	57		1869	12	27		1869	0	35		1869	7	31
1870	15	145		1870	2	76		1870	3	236		1870	14	205		1870	21	123		1870	3	72		1870	16	65		1870	0	22		1870	10	37		1870	13	20
1871	18	136		1871	6	82		1871	7	197		1871	6	150		1871	25	120		1871	8	77		1871	5	65		1871	6	20		1871	12	32		1871	21	21
1872	12	110		1872	22	119		1872	3	150		1872	8	119		1872	12	111		1872	15	84		1872	9	40		1872	4	34		1872	10	15		1872	14	18
1873	17	88		1873	13	245		1873	3	121		1873	11	127		1873	17	93		1873	15	66		1873	14	29		1873	7	25		1873	5	25		1873	10	12
1874	11	75		1874	8	375		1874	0	103		1874	8	130		1874	23	63		1874	16	69		1874	25	54		1874	11	18		1874	13	26		1874	14	29
1875	23	69		1875	17	330		1875	6	111		1875	13	96		1875	25	60		1875	20	64		1875	7	24		1875	12	22		1875	9	15		1875	9	16
1876	17	73		1876	11	257		1876	18	93		1876	7	68		1876	17	51		1876	9	30		1876	10	25		1876	8	7		1876	13	25		1876	6	28
1877	8	58		1877	11	301		1877	6	73		1877	21	64		1877	14	74		1877	17	39		1877	16	17		1877	19	15		1877	9	12		1877	10	36
1878	13	47		1878	21	750		1878	8	54		1878	13	54		1878	14	43		1878	13	45		1878	21	29		1878	2	25		1878	8	22		1878	17	2
1879	8	47		1879	12	2123		1879	22	83		1879	17	67		1879	21	51		1879	11	59		1879	12	19		1879	13	26		1879	8	23		1879	0	9
1880	14	70		1880	20	3638		1880	14	124		1880	17	84		1880	14	37		1880	3	47		1880	30	33		1880	8	13		1880	13	30		1880	11	16
1881	14	89		1881	12	3577		1881	8	127		1881	12	67		1881	15	44		1881	11	39		1881	14	25		1881	12	30		1881	9	29		1881	13	42
1882	16	80		1882	11	2036		1882	2	92		1882	9	47		1882	25	28		1882	5	36		1882	21	18		1882	22	9		1882	3	26		1882	23	15
1883	14	52		1883	19	857		1883	7	71		1883	13	53		1883	4	29		1883	14	40		1883	11	22		1883	14	16		1883	17	18		1883	8	22
1884	10	39		1884	21	432		1884	17	51		1884	5	52		1884	13	33		1884	1	25		1884	9	27		1884	12	15		1884	11	21		1884	9	7
1885	10	51		1885	11	345		1885	11	29		1885	1	51		1885	0	26		1885	14	38		1885	18	27		1885	10	13		1885	12	6		1885	2	12
1886	4	64		1886	5	332		1886	8	67		1886	7	52		1886	20	23		1886	7	52		1886	2	33		1886	6	25		1886	5	12		1886	6	11
1887	10	50		1887	14	356		1887	12	74		1887	0	47		1887	22	24		1887	24	46		1887	10	18		1887	14	15		1887	5	15		1887	6	12
1888	6	48		1888	26	321		1888	10	39		1888	8	31		1888	18	17		1888	13	27		1888	3	20		1888	10	20		1888	15	8		1888	14	22
1889	10	51		1889	20	253		1889	8	27		1889	14	28		1889	12	17		1889	8	31		1889	10	11		1889	3	25		1889	11	9		1889	11	16
1890	13	46		1890	18	186		1890	11	47		1890	13	27		1890	14	37		1890	5	21		1890	15	8		1890	8	22		1890	11	9		1890	8	30
1891	8	33		1891	13	166		1891	9	42		1891	14	38		1891	19	31		1891	15	30		1891	12	15		1891	4	22		1891	14	3		1891	3	24
1892	17	40		1892	4	174		1892	9	59		1892	9	38		1892	13	29		1892	7	31		1892	17	32		1892	13	24		1892	14	12		1892	17	6
1893	8	40		1893	0	184		1893	13	84		1893	3	36		1893	18	32		1893	11	35		1893	13	32		1893	8	24		1893	5	10		1893	7	29
1894	4	51		1894	1	159		1894	12	80		1894	11	39		1894	16	23		1894	18	4		1894	11	17		1894	15	17		1894	3	21		1894	4	24
1895	6	39		1895	3	113		1895	9	49		1895	18	27		1895	15	24		1895	5	25		1895	9	7		1895	11	10		1895	4	12		1895	4	12
1896	15	17		1896	18	79		1896	8	44		1896	13	6		1896	16	30		1896	6	22		1896	7	23		1896	11	13		1896	22	9		1896	14	22
1897	5	18		1897	9	74		1897	1	28		1897	8	29		1897	13	26		1897	7	13		1897	18	25		1897	6	25		1897	28	9		1897	7	7
1898	9	21		1898	14	82		1898	5	35		1898	11	32		1898	16	20		1898	15	33		1898	9	31		1898	21	28		1898	6	12		1898	7	19
1899	13	22		1899	12	90		1899	5	37		1899	6	36		1899	24	11		1899	13	13		1899	15	30		1899	12	13		1899	2	16		1899	25	25
1900	7	34		1900	13	84		1900	5	43		1900	4	25		1900	18	19		1900	1	2		1900	7	33		1900	9	5		1900	6	4		1900	9	27
1901	0	34		1901	7	63		1901	5	35		1901	7	23		1901	16	25		1901	2	17		1901	13	32		1901	13	12		1901	10	5		1901	10	10
1902	10	36		1902	18	70		1902	10	23		1902	15	27		1902	15	17		1902	11	17		1902	22	15		1902	13	4		1902	12	0		1902	11	18
1903	3	41		1903	12	62		1903	1	21		1903	9	40		1903	19	17		1903	0	27		1903	8	12		1903	11	23		1903	12	15		1903	17	26
1904	8	39		1904	14	67		1904	0	34		1904	10	18		1904	11	24		1904	8	3		1904	10	31		1904	8	14		1904	21	8		1904	12	3
1905	10	48		1905	20	68		1905	3	29		1905	0	30		1905	6	22		1905	3	21		1905	12	23		1905	13	13		1905	7	14		1905	5	20
1906	20	42		1906	14	59		1906	5	35		1906	13	23		1906	21	10		1906	1	13		1906	7	35		1906	13	9		1906	14	16		1906	13	32
1907	12	36		1907	19	45		1907	3	31		1907	4	25		1907	15	19		1907	7	8		1907	6	17		1907	4	4		1907	3	11		1907	2	25
1908	11	22		1908	11	49		1908	8	37		1908	15	14		1908	23	10		1908	14	5		1908	17	15		1908	7	22		1908	24	11		1908	19	12
1909	12	10		1909	13	51		1909	15	31		1909	13	26		1909	16	16		1909	2	17		1909	10	27		1909	18	17		1909	17	6		1909	6	4
1910	8	11		1910	19	42		1910	17	39		1910	17	26		1910	21	7		1910	6	35		1910	20	16		1910	15	27		1910	11	6		1910	6	24
1911	10	27		1911	5	47		1911	12	42		1911	9	24		1911	21	13		1911	2	25		1911	22	17		1911	5	13		1911	12	18		1911	4	18
1912	14	29		1912	19	53		1912	13	50		1912	22	13		1912	14	11		1912	9	23		1912	8	14		1912	3	11		1912	23	18		1912	10	27
1913	13	29		1913	22	25		1913	9	10		1913	10	13		1913	14	23		1913	9	14		1913	15	7		1913	16	1		1913	21	1		1913	14	33
1914	6	29		1914	18	35		1914	7	31		1914	7	9		1914	5	25		1914	18	28		1914	17	14		1914	0	4		1914	15	9		1914	9	16
1915	5	22		1915	16	35		1915	8	18		1915	1	26		1915	12	26		1915	2	21		1915	6	25		1915	2	25		1915	3	9		1915	8	16
1916	12	6		1916	17	31		1916	11	10		1916	2	31		1916	12	32		1916	13	19		1916	10	26		1916	12	13		1916	15	7		1916	13	29
1917	10	21		1917	10	58		1917	7	32		1917	11	28		1917	6	16		1917	10	25		1917	9	35		1917	5	13		1917	10	11		1917	7	20
1918	9	36		1918	22	41		1918	7	33		1918	14	13		1918	11	4		1918	10	6		1918	12	27		1918	6	17		1918	14	16		1918	10	16
1919	22	18		1919	18	35		1919	9	38		1919	9	15		1919	8	6		1919	4	13		1919	17	9		1919	18	14		1919	1	4		1919	9	10
1920	8	23		1920	15	33		1920	2	19		1920	10	4		1920	2	21		1920	5	11		1920	6	16		1920	8	22		1920	11	18		1920	15	16
1921	5	23		1921	8	31		1921	12	24		1921	11	36		1921	0	37		1921	18	24		1921	0	18		1921	0	24		1921	9	8		1921	0	20
1922	9	10		1922	14	32		1922	5	28		1922	7	22		1922	2	25		1922	5	19		1922	12	22		1922	5	36		1922	13	22		1922	7	38
1923	7	13		1923	0	33		1923	8	47		1923	4	30		1923	11	9		1923	16	15		1923	12	34		1923	1	31		1923	16	7		1923	9	16
1924	13	20		1924	12	16		1924	19	36		1924	8	7		1924	17	13		1924	15	27		1924	11	20		1924	19	18		1924	23	8		1924	11	26
1925	8	18		1925	16	27		1925	15	44		1925	8	15		1925	5	7		1925	10	31		1925	15	16		1925	18	11		1925	15	3		1925	3	31
1926	24	32		1926	19	55		1926	11	23		1926	15	19		1926	14	21		1926	7	21		1926	6	17		1926	10	31		1926	11	5		1926	17	25
1927	23	33		1927	6	45		1927	9	21		1927	14	12		1927	3	23		1927	18	27		1927	15	15		1927	9	21		1927	11	11		1927	12	15
1928	14	22		1928	15	36		1928	12	13		1928	6	17		1928	8	26		1928	16	16		1928	11	30		1928	6	25		1928	14	24		1928	11	25
1929	16	21		1929	16	33		1929	10	22		1929	19	17		1929	8	17		1929	18	14		1929	10	36		1929	10	11		1929	16	4		1929	12	30
1930	8	20		1930	10	27		1930	8	18		1930	20	19		1930	3	14		1930	13	26		1930	13	29		1930	7	14		1930	11	21		1930	12	20
1931	11	21		1931	20	16		1931	13	17		1931	12	12		1931	12	24		1931	20	17		1931	6	19		1931	10	14		1931	16	7		1931	15	4
1932	9	0		1932	9	14		1932	11	23		1932	5	11		1932	20	25		1932	7	7		1932	7	18		1932	5	33		1932	19	2		1932	5	0
1933	12	14		1933	11	6		1933	11	5		1933	12	11		1933	12	17		1933	6	9		1933	13	14		1933	11	28		1933	8	15		1933	13	18
1934	13	14		1934	16	4		1934	5	23		1934	4	20		1934	6	16		1934	20	23		1934	8	16		1934	15	20		1934	25	10		1934	5	15
1935	8	10		1935	17	16		1935	14	22		1935	11	13		1935	3	11		1935	7	14		1935	12	21		1935	12	26		1935	14	14		1935	10	18
1936	16	25		1936	20	28		1936	0	27		1936	7	13		1936	18	10		1936	15	9		1936	13	1		1936	9	8		1936	13	17		1936	10	25
1937	0	19		1937	14	34		1937	10	16		1937	2	9		1937	15	5		1937	9	8		1937	15	10		1937	3	13		1937	11	1		1937	9	17
1938	13	13		1938	9	21		1938	13	13		1938	7	2		1938	8	16		1938	12	28		1938	16	17		1938	15	28		1938	0	11		1938	17	20
1939	9	11		1939	13	18		1939	20	17		1939	9	17		1939	17	20		1939	12	17		1939	15	0		1939	3	26		1939	17	7		1939	10	29
1940	10	14		1940	12	11		1940	17	3		1940	3	1		1940	11	9		1940	9	11		1940	26	19		1940	11	6		1940	12	14		1940	6	18
1941	20	6		1941	18	24		1941	14	0		1941	9	19		1941	6	14		1941	7	13		1941	12	28		1941	15	20		1941	5	19		1941	6	14
1942	0	19		1942	10	25		1942	2	13		1942	2	11		1942	9	1		1942	18	0		1942	5	14		1942	22	2		1942	16	0		1942	16	23
1943	10	20		1943	12	41		1943	3	30		1943	8	16		1943	17	9		1943	11	1		1943	10	11		1943	9	27		1943	13	6		1943	10	29
1944	15	30		1944	15	24		1944	9	14		1944	1	12		1944	12	14		1944	8	18		1944	17	34		1944	6	21		1944	8	0		1944	14	9
1945	16	22		1945	13	19		1945	2	12		1945	11	21		1945	10	29		1945	8	0		1945	18	8		1945	5	31		1945	21	18		1945	14	7
1946	8	12		1946	10	16		1946	5	9		1946	7	13		1946	9	13		1946	17	10		1946	19	33		1946	17	31		1946	20	5		1946	4	21
1947	4	7		1947	23	9		1947	5	4		1947	10	20		1947	3	11		1947	3	16		1947	13	37		1947	16	31		1947	17	6		1947	4	37
1948	22	6		1948	6	21		1948	13	7		1948	9	14		1948	8	2		1948	0	18		1948	23	25		1948	10	36		1948	5	10		1948	10	30
1949	13	5		1949	14	24		1949	11	20		1949	9	12		1949	8	12		1949	8	6		1949	12	27		1949	8	19		1949	13	11		1949	3	30
1950	16	28		1950	8	9		1950	8	15		1950	8	13		1950	11	17		1950	15	16		1950	17	17		1950	17	24		1950	19	2		1950	9	8
1951	16	22		1951	9	22		1951	18	10		1951	5	11		1951	11	22		1951	17	9		1951	14	16		1951	10	0		1951	15	5		1951	8	11
1952	12	2		1952	6	16		1952	20	6		1952	8	15		1952	8	31		1952	17	10		1952	16	27		1952	8	22		1952	12	20		1952	4	29
1953	10	10		1953	12	18		1953	18	9		1953	4	25		1953	16	22		1953	15	24		1953	19	14		1953	7	14		1953	19	15		1953	7	11
1954	13	7		1954	9	33		1954	8	21		1954	0	18		1954	4	10		1954	8	14		1954	7	15		1954	10	16		1954	11	1		1954	13	34
1955	17	6		1955	16	29		1955	6	13		1955	9	21		1955	8	14		1955	13	11		1955	17	15		1955	3	6		1955	20	9		1955	8	11
1956	9	8		1956	14	13		1956	11	28		1956	11	12		1956	22	21		1956	17	13		1956	11	9		1956	20	26		1956	11	17		1956	7	4
1957	10	6		1957	1	6		1957	13	14		1957	5	13		1957	4	6		1957	14	17		1957	19	16		1957	11	15		1957	6	20		1957	13	10
1958	9	21		1958	16	16		1958	2	21		1958	9	18		1958	18	9		1958	10	20		1958	17	29		1958	14	25		1958	15	20		1958	5	14
1959	16	8		1959	15	0		1959	11	24		1959	21	18		1959	3	21		1959	13	40		1959	0	17		1959	0	11		1959	14	18		1959	17	28
1960	23	11		1960	8	17		1960	10	19		1960	16	21		1960	0	0		1960	20	20		1960	13	5		1960	10	16		1960	16	19		1960	1	27
1961	9	12		1961	14	19		1961	7	24		1961	15	6		1961	4	0		1961	12	18		1961	19	15		1961	8	25		1961	13	6		1961	3	20
1962	0	27		1962	5	16		1962	6	12		1962	7	22		1962	2	25		1962	16	21		1962	6	10		1962	11	41		1962	17	18		1962	3	3
1963	10	18		1963	10	9		1963	15	20		1963	12	17		1963	20	8		1963	13	12		1963	9	27		1963	15	21		1963	16	8		1963	4	10
1964	10	4		1964	11	15		1964	3	15		1964	3	22		1964	16	7		1964	11	28		1964	13	30		1964	15	29		1964	10	12		1964	0	27
1965	7	11		1965	5	19		1965	14	0		1965	12	31		1965	10	0		1965	10	16		1965	6	18		1965	11	16		1965	11	1		1965	5	15
1966	4	18		1966	17	31		1966	7	26		1966	14	22		1966	13	18		1966	16	23		1966	14	12		1966	7	16		1966	6	16		1966	13	14
1967	6	26		1967	13	15		1967	10	9		1967	17	8		1967	11	3		1967	8	13		1967	23	19		1967	15	18		1967	13	6		1967	8	9
1968	16	26		1968	18	21		1968	12	26		1968	15	14		1968	11	5		1968	5	16		1968	7	13		1968	9	18		1968	8	9		1968	10	7
1969	15	27		1969	4	16		1969	11	18		1969	4	28		1969	6	23		1969	6	22		1969	27	11		1969	11	22		1969	10	0		1969	7	17
1970	9	10		1970	16	4		1970	7	2		1970	0	15		1970	11	18		1970	2	31		1970	12	20		1970	17	28		1970	10	6		1970	21	24
1971	20	11		1971	3	10		1971	13	6		1971	13	34		1971	8	13		1971	6	23		1971	8	19		1971	0	31		1971	21	15		1971	14	27
1972	5	24		1972	6	20		1972	0	28		1972	7	27		1972	15	3		1972	15	30		1972	18	6		1972	10	10		1972	11	6		1972	13	11
1973	14	20		1973	13	17		1973	13	27		1973	8	11		1973	7	14		1973	10	22		1973	17	4		1973	8	20		1973	11	13		1973	11	17
1974	18	34		1974	11	18		1974	8	10		1974	4	5		1974	3	19		1974	3	18		1974	17	18		1974	23	27		1974	5	16		1974	14	0
1975	10	20		1975	22	20		1975	9	0		1975	18	7		1975	12	15		1975	11	16		1975	13	6		1975	6	8		1975	8	18		1975	18	23
1976	7	32		1976	8	19		1976	20	1		1976	6	0		1976	10	9		1976	10	29		1976	10	20		1976	14	21		1976	18	8		1976	9	31
1977	11	21		1977	10	25		1977	12	21		1977	7	6		1977	9	9		1977	12	24		1977	12	23		1977	12	6		1977	14	24		1977	10	24
1978	17	27		1978	17	18		1978	11	14		1978	9	32		1978	11	14		1978	7	22		1978	15	15		1978	13	7		1978	5	6		1978	24	33
1979	12	12		1979	7	21		1979	14	26		1979	7	33		1979	8	11		1979	11	19		1979	7	6		1979	14	19		1979	8	18		1979	13	8
1980	6	23		1980	6	13		1980	7	36		1980	5	16		1980	12	13		1980	4	0		1980	11	29		1980	21	32		1980	18	13		1980	19	30
1981	15	29		1981	11	14		1981	13	5		1981	12	16		1981	7	15		1981	9	16		1981	17	21		1981	11	20		1981	26	23		1981	34	30
1982	8	12		1982	7	15		1982	3	11		1982	10	14		1982	6	2		1982	6	25		1982	10	19		1982	15	27		1982	11	30		1982	23	34
1983	13	13		1983	12	13		1983	2	13		1983	11	27		1983	6	7		1983	0	18		1983	16	11		1983	27	0		1983	18	33		1983	15	47
1984	6	14		1984	5	8		1984	15	16		1984	8	9		1984	8	0		1984	12	31		1984	17	25		1984	20	7		1984	20	14		1984	18	38
1985	7	18		1985	0	22		1985	9	14		1985	16	12		1985	16	14		1985	16	7		1985	13	12		1985	12	15		1985	24	24		1985	31	52
1986	7	42		1986	13	34		1986	10	10		1986	12	17		1986	1	10		1986	15	20		1986	11	0		1986	18	22		1986	22	31		1986	19	34
1987	17	19		1987	11	18		1987	19	25		1987	7	13		1987	9	17		1987	27	16		1987	3	16		1987	30	41		1987	26	54		1987	30	78
1988	14	0		1988	9	17		1988	11	9		1988	9	23		1988	0	15		1988	16	23		1988	21	29		1988	20	14		1988	13	66		1988	20	91
1989	5	14		1989	6	2		1989	7	14		1989	9	18		1989	0	10		1989	8	22		1989	13	24		1989	26	5		1989	19	50		1989	24	78
1990	13	27		1990	7	15		1990	11	18		1990	12	29		1990	5	8		1990	19	9		1990	13	13		1990	23	20		1990	10	47		1990	21	73
1991	11	18		1991	7	25		1991	14	32		1991	11	18		1991	14	10		1991	11	23		1991	15	14		1991	21	24		1991	20	83		1991	24	94
1992	4	24		1992	9	32		1992	19	23		1992	11	10		1992	9	22		1992	14	15		1992	10	24		1992	42	27		1992	20	160		1992	26	144
1993	13	28		1993	13	18		1993	4	31		1993	9	24		1993	4	17		1993	12	12		1993	7	21		1993	33	34		1993	20	276		1993	23	283
1994	8	6		1994	18	8		1994	12	21		1994	11	15		1994	7	29		1994	21	21		1994	8	39		1994	32	30		1994	13	313		1994	24	410
1995	6	15		1995	16	20		1995	12	16		1995	19	15		1995	6	17		1995	4	24		1995	17	27		1995	22	36		1995	17	274		1995	26	405
1996	12	23		1996	15	33		1996	12	26		1996	5	27		1996	10	6		1996	9	31		1996	8	18		1996	18	50		1996	18	259		1996	10	379
[truncated: 3,964 more rows]

## Sheet: Fig. 1c
No enzyme control				No mismatch				Mismatch -1				Mismatch -2				Mismatch -3				Mismatch -4				Mismatch -5
	FAM	Size Standards			FAM	Size Standards			FAM	Size Standards			FAM	Size Standards			FAM	Size Standards			FAM	Size Standards			FAM	Size Standards
scan_time	intensity	intensity		scan_time	intensity	intensity		scan_time	intensity	intensity		scan_time	intensity	intensity		scan_time	intensity	intensity		scan_time	intensity	intensity		scan_time	intensity	intensity
0	9	4		0	7	3		0	10	15		0	11	4		0	19	6		0	10	2		0	16	23
1	13	8		1	9	19		1	12	15		1	6	16		1	9	2		1	0	11		1	6	10
2	8	5		2	14	16		2	6	23		2	11	9		2	11	11		2	3	9		2	9	17
3	11	12		3	11	12		3	3	15		3	14	18		3	10	0		3	16	5		3	19	8
4	8	10		4	15	16		4	5	22		4	11	10		4	15	6		4	18	11		4	5	17
5	0	9		5	8	16		5	6	19		5	11	10		5	11	7		5	6	13		5	23	7
6	11	17		6	14	24		6	6	12		6	5	18		6	10	19		6	9	20		6	17	14
7	8	10		7	17	11		7	6	15		7	17	6		7	9	11		7	6	12		7	16	9
8	11	10		8	14	5		8	18	18		8	14	9		8	13	9		8	14	14		8	14	3
9	9	14		9	22	15		9	1	10		9	0	5		9	18	16		9	7	5		9	9	18
10	9	10		10	5	11		10	5	16		10	11	10		10	11	15		10	8	12		10	10	14
11	3	9		11	10	21		11	7	16		11	13	2		11	14	14		11	5	21		11	9	11
12	11	18		12	13	21		12	3	16		12	14	9		12	11	14		12	4	17		12	16	16
13	6	16		13	8	13		13	10	4		13	20	4		13	12	11		13	4	7		13	7	11
14	9	16		14	6	17		14	1	17		14	11	3		14	16	6		14	12	9		14	16	8
15	10	11		15	24	19		15	4	15		15	12	14		15	14	8		15	6	5		15	16	18
16	7	9		16	14	23		16	10	12		16	13	10		16	10	7		16	16	12		16	20	11
17	9	15		17	5	20		17	9	5		17	0	0		17	6	18		17	6	12		17	16	6
18	6	9		18	7	18		18	3	16		18	4	0		18	13	16		18	11	9		18	13	17
19	3	0		19	8	0		19	7	22		19	11	16		19	8	13		19	5	4		19	16	10
20	17	5		20	6	13		20	0	19		20	3	15		20	14	7		20	10	12		20	18	6
21	6	3		21	10	21		21	1	11		21	13	9		21	7	2		21	2	8		21	6	0
22	5	4		22	9	22		22	0	13		22	7	7		22	9	9		22	15	9		22	18	14
23	2	9		23	6	10		23	2	14		23	7	7		23	14	0		23	3	9		23	8	13
24	5	18		24	10	13		24	2	16		24	7	21		24	11	8		24	7	10		24	14	9
25	8	9		25	14	20		25	5	13		25	13	12		25	9	13		25	0	3		25	10	3
26	8	10		26	9	8		26	1	26		26	8	17		26	11	6		26	9	10		26	15	11
27	6	13		27	15	10		27	0	10		27	3	16		27	9	18		27	9	12		27	16	12
28	5	13		28	3	12		28	6	18		28	6	9		28	10	7		28	13	1		28	19	12
29	0	1		29	8	18		29	7	18		29	11	10		29	11	6		29	7	10		29	16	12
30	11	4		30	14	26		30	12	17		30	10	11		30	11	6		30	7	10		30	20	14
31	14	11		31	7	11		31	1	20		31	8	12		31	10	19		31	11	9		31	11	3
32	5	10		32	13	11		32	8	14		32	12	8		32	6	14		32	3	7		32	11	5
33	8	10		33	11	16		33	5	16		33	5	14		33	12	6		33	18	13		33	14	14
34	6	10		34	0	28		34	7	21		34	1	23		34	5	13		34	14	7		34	14	10
35	5	14		35	11	20		35	4	17		35	1	13		35	9	18		35	10	13		35	18	12
36	5	12		36	8	19		36	5	20		36	5	16		36	13	13		36	11	11		36	25	7
37	8	17		37	12	24		37	8	14		37	11	20		37	7	6		37	10	14		37	24	9
38	6	14		38	8	26		38	8	2		38	9	13		38	8	17		38	4	21		38	16	18
39	11	11		39	7	18		39	5	1		39	12	17		39	15	9		39	7	8		39	0	17
40	1	13		40	11	8		40	12	25		40	5	18		40	0	10		40	13	12		40	11	9
41	0	11		41	7	22		41	5	8		41	13	13		41	7	5		41	8	14		41	12	15
42	4	16		42	10	22		42	13	20		42	4	23		42	2	4		42	10	12		42	8	14
43	3	12		43	3	17		43	11	0		43	13	11		43	9	2		43	19	8		43	13	10
44	2	7		44	8	2		44	9	10		44	8	8		44	6	2		44	7	6		44	19	11
45	3	5		45	5	6		45	9	9		45	8	17		45	5	2		45	10	6		45	9	6
46	12	11		46	7	15		46	12	21		46	14	7		46	9	12		46	15	0		46	9	6
47	7	4		47	3	13		47	12	9		47	3	15		47	2	10		47	14	20		47	9	13
48	5	2		48	10	14		48	6	17		48	11	22		48	11	12		48	17	14		48	11	13
49	5	12		49	6	18		49	9	13		49	6	13		49	6	8		49	13	12		49	7	12
50	12	8		50	7	9		50	11	0		50	3	8		50	9	13		50	11	19		50	13	10
51	6	3		51	11	1		51	12	14		51	11	4		51	10	6		51	13	18		51	20	13
52	7	6		52	11	12		52	18	11		52	9	8		52	12	11		52	13	9		52	12	3
53	10	12		53	16	11		53	14	9		53	6	6		53	11	15		53	13	14		53	19	15
54	13	11		54	11	9		54	5	7		54	10	16		54	4	8		54	13	6		54	9	9
55	3	7		55	8	9		55	10	14		55	10	3		55	10	15		55	9	6		55	16	2
56	4	8		56	13	7		56	8	17		56	13	14		56	14	11		56	11	16		56	11	6
57	5	12		57	16	15		57	9	11		57	5	6		57	13	4		57	2	10		57	8	11
58	9	8		58	14	13		58	6	6		58	6	13		58	15	8		58	9	7		58	13	6
59	9	2		59	15	10		59	14	17		59	7	11		59	9	12		59	7	12		59	12	6
60	10	4		60	5	7		60	6	28		60	4	12		60	9	11		60	10	20		60	15	0
61	11	4		61	8	18		61	11	9		61	0	10		61	12	8		61	9	20		61	9	10
62	16	6		62	4	10		62	7	10		62	1	12		62	9	20		62	4	8		62	7	9
63	4	10		63	13	7		63	8	16		63	10	13		63	7	11		63	8	3		63	14	24
64	9	9		64	15	12		64	0	13		64	7	15		64	10	7		64	0	8		64	19	16
65	10	3		65	10	5		65	12	16		65	10	9		65	12	2		65	18	13		65	24	5
66	4	10		66	15	5		66	11	17		66	12	0		66	6	20		66	3	8		66	16	24
67	13	10		67	15	20		67	13	16		67	7	18		67	5	14		67	8	13		67	16	3
68	13	10		68	9	0		68	4	20		68	8	9		68	4	6		68	2	10		68	12	12
69	9	5		69	14	17		69	6	15		69	10	17		69	12	10		69	20	9		69	10	9
70	14	12		70	11	6		70	8	12		70	10	6		70	6	15		70	14	0		70	13	13
71	12	9		71	8	5		71	11	14		71	2	9		71	8	5		71	15	5		71	17	11
72	13	7		72	6	24		72	10	5		72	13	9		72	8	9		72	13	20		72	12	9
73	11	12		73	11	7		73	9	7		73	11	5		73	6	15		73	8	16		73	7	9
74	8	10		74	11	12		74	9	23		74	13	16		74	0	13		74	12	11		74	20	22
75	6	6		75	11	16		75	11	16		75	2	15		75	6	19		75	10	9		75	16	13
76	0	17		76	10	20		76	13	5		76	10	13		76	5	19		76	11	8		76	14	18
77	12	3		77	11	0		77	10	13		77	12	9		77	1	10		77	11	3		77	11	17
78	20	9		78	13	8		78	7	15		78	4	13		78	10	14		78	8	11		78	11	3
79	13	13		79	11	6		79	4	21		79	14	7		79	6	10		79	13	3		79	21	12
80	11	11		80	14	8		80	0	14		80	5	9		80	12	17		80	5	20		80	10	8
81	11	11		81	11	20		81	9	10		81	5	14		81	5	16		81	12	16		81	15	1
82	5	19		82	22	9		82	2	6		82	12	2		82	7	16		82	14	16		82	11	9
83	13	12		83	4	13		83	10	19		83	12	6		83	11	9		83	6	4		83	16	17
84	12	4		84	0	18		84	7	14		84	21	6		84	6	16		84	11	11		84	12	8
85	9	10		85	9	15		85	1	13		85	5	13		85	8	12		85	11	11		85	19	16
86	11	7		86	6	13		86	9	0		86	1	15		86	2	16		86	12	14		86	13	10
87	10	0		87	9	17		87	9	18		87	5	2		87	8	11		87	7	9		87	0	24
88	12	6		88	0	5		88	9	21		88	17	5		88	5	16		88	12	14		88	10	10
89	7	6		89	7	18		89	2	1		89	10	6		89	11	0		89	5	5		89	7	6
90	5	0		90	6	15		90	14	14		90	6	13		90	11	3		90	6	9		90	1	10
91	12	7		91	12	16		91	8	9		91	6	10		91	8	10		91	13	7		91	20	15
92	10	9		92	13	12		92	8	14		92	9	10		92	7	23		92	3	21		92	9	17
93	3	15		93	10	13		93	14	8		93	3	5		93	7	8		93	3	10		93	11	10
94	12	14		94	11	11		94	7	14		94	11	27		94	8	7		94	6	2		94	5	14
95	8	21		95	18	9		95	11	13		95	15	10		95	5	20		95	9	21		95	15	23
96	10	3		96	15	10		96	7	8		96	6	5		96	6	24		96	7	19		96	15	13
97	14	8		97	18	15		97	3	19		97	5	6		97	14	18		97	9	7		97	8	12
98	19	20		98	12	8		98	7	16		98	3	8		98	13	19		98	3	12		98	22	26
99	6	10		99	11	10		99	10	10		99	9	11		99	7	10		99	1	9		99	11	11
100	7	15		100	7	1		100	9	18		100	0	10		100	4	24		100	11	13		100	15	3
101	15	13		101	20	15		101	4	10		101	13	4		101	12	11		101	13	15		101	8	0
102	9	3		102	13	7		102	3	16		102	2	4		102	9	13		102	10	13		102	15	4
103	9	13		103	8	11		103	8	16		103	7	6		103	11	13		103	8	0		103	20	4
104	13	10		104	13	8		104	6	6		104	9	10		104	13	17		104	13	4		104	10	15
105	9	10		105	13	11		105	12	11		105	11	10		105	14	19		105	10	9		105	16	3
106	11	14		106	10	15		106	7	12		106	0	9		106	13	18		106	10	11		106	8	19
107	14	10		107	18	18		107	8	15		107	2	10		107	14	14		107	9	16		107	11	22
108	8	19		108	12	9		108	11	13		108	0	13		108	14	11		108	4	15		108	19	28
109	8	9		109	7	9		109	14	19		109	9	4		109	5	8		109	11	19		109	11	18
110	2	0		110	17	23		110	9	13		110	10	9		110	22	18		110	9	9		110	28	21
111	14	3		111	16	11		111	0	14		111	4	13		111	5	14		111	4	18		111	16	22
112	16	9		112	10	5		112	10	8		112	5	15		112	10	19		112	15	19		112	15	23
113	8	22		113	12	12		113	12	7		113	7	11		113	7	12		113	3	18		113	8	22
114	8	5		114	12	14		114	5	13		114	8	14		114	6	14		114	13	5		114	16	11
115	11	11		115	11	21		115	8	9		115	7	15		115	11	8		115	19	19		115	8	20
116	0	13		116	11	18		116	5	18		116	8	22		116	13	8		116	13	11		116	22	15
117	9	3		117	9	7		117	8	10		117	9	7		117	1	16		117	13	9		117	12	5
118	6	19		118	10	0		118	5	8		118	11	14		118	14	5		118	0	14		118	2	18
119	6	20		119	9	7		119	6	11		119	14	19		119	9	13		119	9	15		119	15	11
120	6	11		120	4	13		120	3	12		120	6	14		120	4	7		120	11	12		120	12	11
121	9	13		121	10	21		121	6	9		121	7	16		121	14	6		121	0	9		121	17	18
122	7	8		122	4	13		122	17	4		122	12	15		122	14	4		122	8	10		122	11	16
123	5	11		123	1	16		123	11	5		123	12	0		123	12	2		123	10	17		123	9	18
124	11	16		124	4	22		124	9	18		124	13	4		124	15	5		124	6	15		124	17	15
125	10	10		125	5	9		125	8	6		125	12	14		125	15	8		125	13	1		125	11	8
126	12	15		126	6	12		126	4	4		126	7	8		126	13	0		126	3	10		126	13	12
127	11	7		127	7	10		127	9	18		127	9	16		127	11	16		127	22	17		127	17	5
128	16	8		128	2	22		128	4	0		128	13	15		128	8	7		128	14	17		128	10	7
129	13	9		129	6	13		129	9	6		129	11	3		129	0	2		129	11	13		129	15	15
130	10	11		130	8	12		130	6	8		130	12	11		130	17	6		130	7	9		130	18	17
131	14	7		131	7	5		131	11	10		131	18	13		131	9	7		131	13	14		131	20	20
132	13	10		132	12	0		132	8	2		132	8	3		132	11	6		132	2	1		132	19	10
133	9	10		133	7	13		133	17	8		133	16	6		133	8	10		133	9	15		133	19	19
134	10	13		134	6	10		134	3	18		134	9	8		134	14	11		134	11	9		134	19	12
135	12	6		135	7	17		135	11	8		135	11	6		135	4	13		135	8	19		135	11	12
136	2	11		136	2	14		136	11	11		136	12	16		136	5	9		136	2	21		136	8	17
137	5	14		137	2	18		137	5	11		137	6	15		137	9	8		137	13	15		137	11	17
138	12	9		138	0	11		138	7	8		138	7	20		138	4	16		138	15	9		138	19	16
139	8	12		139	13	4		139	9	4		139	14	7		139	15	7		139	14	11		139	17	7
140	12	7		140	8	10		140	3	3		140	8	17		140	10	4		140	9	16		140	17	9
141	5	9		141	5	19		141	0	5		141	6	14		141	11	19		141	8	13		141	9	8
142	4	14		142	6	19		142	3	10		142	6	10		142	20	17		142	8	14		142	13	6
143	10	7		143	9	17		143	0	9		143	1	5		143	19	13		143	8	13		143	6	12
144	11	15		144	5	17		144	8	1		144	9	19		144	19	4		144	2	6		144	2	1
145	5	6		145	12	15		145	4	3		145	1	9		145	15	12		145	3	10		145	22	19
146	11	10		146	12	13		146	8	13		146	10	20		146	6	12		146	14	17		146	16	19
147	1	4		147	7	16		147	6	5		147	5	13		147	13	13		147	8	10		147	17	13
148	7	10		148	9	17		148	1	9		148	16	18		148	21	15		148	9	8		148	13	14
149	6	9		149	3	14		149	4	9		149	10	16		149	12	7		149	4	11		149	16	8
150	6	16		150	9	16		150	7	14		150	11	21		150	17	3		150	2	8		150	15	4
151	6	20		151	9	7		151	3	6		151	11	12		151	13	3		151	9	16		151	13	3
152	8	8		152	7	21		152	12	3		152	11	12		152	9	3		152	4	4		152	12	17
153	9	6		153	2	8		153	9	11		153	18	18		153	15	10		153	2	11		153	9	20
154	13	11		154	8	11		154	16	6		154	13	10		154	15	0		154	3	7		154	16	7
155	9	17		155	7	7		155	7	4		155	8	6		155	19	4		155	13	12		155	15	18
156	6	18		156	1	17		156	9	7		156	0	21		156	13	11		156	11	5		156	12	4
157	13	11		157	12	14		157	6	10		157	2	7		157	10	6		157	15	25		157	17	7
158	9	9		158	8	11		158	6	13		158	10	21		158	10	6		158	10	8		158	0	20
159	9	10		159	8	14		159	14	9		159	12	2		159	10	21		159	10	5		159	17	5
160	7	4		160	6	7		160	9	18		160	7	2		160	11	9		160	9	8		160	18	8
161	15	11		161	4	14		161	7	13		161	10	5		161	8	7		161	8	16		161	9	11
162	11	11		162	0	21		162	3	3		162	8	8		162	11	11		162	1	6		162	11	10
163	3	17		163	6	14		163	10	5		163	7	18		163	8	15		163	20	5		163	9	10
164	4	8		164	9	19		164	12	12		164	12	14		164	14	13		164	12	10		164	17	15
165	7	10		165	12	13		165	13	13		165	7	11		165	15	21		165	13	9		165	13	9
166	14	0		166	15	17		166	9	19		166	11	7		166	9	10		166	1	8		166	13	12
167	7	3		167	9	14		167	10	13		167	7	9		167	0	9		167	11	4		167	10	16
168	5	9		168	12	0		168	9	26		168	6	11		168	13	3		168	12	0		168	2	15
169	10	4		169	3	9		169	5	14		169	13	8		169	10	12		169	9	3		169	17	3
170	11	10		170	10	18		170	10	19		170	16	7		170	18	6		170	13	7		170	13	9
171	7	2		171	0	9		171	12	14		171	9	10		171	10	9		171	6	2		171	11	11
172	15	6		172	10	14		172	8	13		172	5	0		172	13	12		172	7	15		172	20	0
173	9	10		173	8	11		173	13	18		173	5	11		173	6	15		173	8	2		173	11	8
174	6	6		174	12	9		174	5	17		174	3	14		174	19	5		174	15	6		174	18	12
175	0	11		175	3	10		175	10	17		175	5	17		175	13	2		175	4	8		175	14	12
176	10	10		176	2	30		176	11	7		176	4	14		176	8	12		176	13	6		176	13	14
177	0	11		177	2	10		177	12	20		177	11	9		177	11	15		177	10	17		177	14	13
178	15	15		178	8	17		178	5	14		178	6	8		178	9	7		178	7	3		178	8	9
179	2	16		179	6	17		179	8	12		179	4	16		179	5	8		179	13	11		179	12	8
180	12	8		180	5	15		180	11	23		180	0	7		180	13	15		180	9	3		180	16	12
181	9	14		181	7	12		181	0	15		181	10	11		181	11	20		181	5	2		181	14	15
182	8	3		182	4	17		182	4	14		182	5	11		182	17	15		182	12	2		182	11	12
183	1	11		183	12	27		183	9	10		183	10	14		183	16	14		183	9	9		183	3	12
184	7	7		184	7	16		184	8	14		184	10	7		184	10	7		184	3	5		184	5	11
185	9	5		185	11	9		185	10	24		185	8	13		185	16	15		185	9	10		185	11	11
186	1	8		186	11	16		186	6	20		186	6	15		186	15	12		186	4	11		186	20	16
187	6	11		187	13	17		187	10	14		187	12	18		187	21	12		187	0	7		187	13	7
188	11	1		188	10	18		188	11	22		188	14	9		188	10	11		188	5	6		188	18	17
189	11	9		189	5	13		189	10	18		189	12	15		189	18	13		189	9	12		189	17	25
190	5	8		190	8	13		190	11	15		190	3	7		190	17	9		190	9	9		190	6	3
191	9	7		191	9	9		191	10	17		191	14	6		191	23	7		191	12	0		191	19	6
192	7	11		192	13	15		192	9	0		192	4	8		192	13	6		192	11	16		192	9	14
193	4	5		193	6	6		193	4	21		193	5	11		193	22	12		193	8	7		193	14	17
194	0	19		194	11	13		194	5	19		194	9	19		194	14	12		194	13	4		194	2	15
195	9	11		195	9	15		195	7	9		195	12	7		195	11	8		195	16	18		195	18	6
196	5	4		196	5	10		196	6	12		196	3	8		196	14	9		196	12	5		196	11	7
197	5	5		197	5	6		197	13	13		197	19	7		197	18	9		197	14	3		197	9	10
198	10	11		198	4	3		198	12	13		198	7	4		198	13	5		198	2	10		198	7	15
199	4	10		199	5	8		199	7	23		199	4	15		199	6	13		199	6	2		199	10	0
200	8	13		200	14	0		200	11	18		200	12	13		200	13	15		200	8	7		200	5	7
201	9	5		201	6	5		201	14	20		201	13	5		201	10	0		201	6	7		201	0	11
202	8	19		202	0	15		202	12	9		202	5	11		202	10	18		202	10	13		202	11	5
203	8	14		203	6	6		203	14	20		203	20	12		203	11	21		203	9	9		203	14	5
204	8	8		204	5	12		204	14	17		204	9	5		204	16	13		204	10	16		204	11	21
205	12	11		205	8	6		205	18	26		205	7	0		205	0	10		205	9	10		205	5	17
206	8	12		206	11	11		206	13	13		206	16	16		206	8	16		206	16	1		206	9	20
207	6	6		207	4	4		207	13	16		207	10	16		207	16	11		207	9	4		207	11	19
208	19	14		208	0	11		208	13	22		208	7	11		208	19	11		208	7	8		208	8	22
209	7	19		209	7	5		209	12	13		209	7	10		209	12	7		209	6	8		209	11	12
210	9	7		210	7	17		210	15	11		210	18	2		210	19	21		210	6	0		210	13	19
211	12	7		211	11	0		211	13	17		211	5	7		211	13	14		211	17	10		211	19	28
212	9	13		212	10	9		212	18	21		212	9	8		212	8	14		212	12	14		212	10	23
213	9	6		213	4	6		213	20	19		213	11	6		213	10	10		213	10	3		213	8	23
214	13	8		214	10	4		214	7	28		214	6	12		214	20	16		214	9	21		214	12	21
215	6	19		215	16	14		215	10	24		215	0	18		215	14	16		215	19	14		215	13	10
216	8	16		216	8	17		216	12	25		216	5	15		216	19	13		216	8	4		216	15	8
217	10	8		217	1	9		217	13	21		217	8	18		217	6	11		217	4	16		217	10	17
218	17	12		218	3	11		218	12	19		218	11	8		218	12	24		218	11	15		218	7	23
219	15	16		219	5	11		219	14	22		219	13	16		219	8	17		219	10	9		219	5	12
220	10	13		220	6	12		220	13	21		220	14	9		220	9	9		220	14	33		220	17	12
221	11	1		221	7	9		221	14	11		221	3	7		221	15	17		221	10	11		221	6	19
222	12	8		222	2	22		222	14	18		222	4	17		222	20	11		222	9	16		222	16	22
223	12	3		223	5	10		223	10	16		223	8	23		223	8	15		223	2	18		223	9	13
224	13	9		224	7	14		224	0	12		224	11	13		224	9	17		224	20	23		224	7	13
225	7	6		225	4	16		225	11	16		225	8	5		225	9	15		225	8	18		225	9	13
226	12	0		226	12	13		226	15	7		226	5	13		226	8	7		226	15	12		226	17	18
227	14	11		227	5	5		227	8	10		227	9	15		227	9	9		227	14	23		227	5	1
228	11	11		228	10	11		228	14	9		228	13	18		228	6	11		228	15	9		228	7	12
229	17	9		229	4	12		229	14	19		229	1	14		229	14	17		229	21	19		229	9	19
230	7	9		230	9	10		230	11	7		230	14	23		230	11	21		230	13	23		230	8	2
231	17	2		231	1	5		231	16	7		231	6	15		231	5	11		231	14	12		231	6	14
232	13	2		232	7	18		232	12	6		232	4	7		232	8	24		232	12	14		232	15	20
233	14	9		233	2	15		233	7	9		233	9	9		233	14	5		233	16	23		233	11	5
234	1	2		234	13	7		234	5	13		234	6	8		234	9	21		234	18	5		234	13	8
235	5	5		235	5	10		235	10	10		235	1	22		235	11	7		235	14	19		235	4	25
236	9	12		236	11	10		236	13	10		236	5	11		236	13	14		236	20	16		236	10	14
237	13	16		237	8	16		237	6	7		237	9	13		237	11	9		237	15	14		237	10	10
238	14	15		238	4	0		238	21	0		238	14	7		238	5	16		238	6	18		238	0	3
239	0	3		239	4	13		239	7	6		239	3	0		239	9	19		239	19	18		239	5	2
240	4	11		240	8	9		240	15	7		240	10	10		240	5	15		240	15	21		240	4	18
241	7	11		241	6	8		241	3	7		241	4	9		241	3	8		241	21	20		241	2	9
242	10	3		242	10	10		242	11	5		242	3	0		242	6	8		242	8	15		242	16	16
243	8	11		243	6	7		243	10	11		243	11	0		243	3	5		243	5	10		243	9	12
244	0	9		244	11	13		244	4	11		244	5	4		244	13	12		244	7	25		244	4	15
245	4	21		245	15	3		245	8	11		245	7	3		245	9	8		245	0	0		245	11	14
246	8	5		246	7	17		246	14	8		246	9	6		246	6	0		246	17	16		246	9	10
247	14	5		247	11	20		247	6	9		247	7	16		247	6	14		247	16	21		247	8	2
248	11	11		248	6	13		248	8	16		248	3	5		248	7	6		248	7	23		248	7	15
249	14	8		249	10	13		249	14	8		249	5	9		249	14	21		249	12	9		249	15	6
250	9	4		250	13	3		250	2	15		250	4	7		250	5	12		250	15	12		250	1	2
251	3	11		251	5	16		251	9	14		251	5	18		251	18	11		251	19	12		251	12	14
252	3	12		252	9	22		252	5	20		252	3	11		252	6	6		252	16	14		252	4	12
253	14	13		253	7	12		253	13	24		253	10	11		253	13	16		253	13	26		253	12	10
254	10	13		254	6	1		254	9	2		254	9	9		254	5	25		254	14	15		254	17	13
255	11	8		255	9	15		255	12	13		255	7	13		255	8	18		255	13	17		255	2	11
256	9	8		256	5	11		256	19	4		256	13	9		256	16	16		256	14	9		256	10	7
257	10	8		257	11	6		257	16	12		257	9	11		257	10	6		257	10	5		257	12	9
258	14	9		258	12	11		258	5	13		258	3	14		258	6	1		258	19	10		258	6	10
259	10	9		259	14	11		259	12	12		259	6	8		259	12	16		259	14	8		259	11	4
260	8	13		260	6	7		260	0	7		260	12	4		260	17	5		260	14	16		260	12	10
261	12	19		261	9	19		261	5	9		261	10	12		261	7	6		261	14	14		261	9	14
262	14	8		262	9	2		262	4	10		262	6	19		262	10	15		262	20	22		262	14	15
263	11	15		263	9	6		263	9	21		263	9	12		263	6	13		263	15	14		263	22	0
264	15	21		264	16	9		264	6	18		264	9	17		264	4	12		264	16	12		264	8	17
265	7	8		265	0	6		265	3	7		265	2	5		265	9	6		265	7	8		265	15	11
266	8	11		266	15	19		266	14	8		266	0	10		266	6	17		266	1	18		266	3	12
267	0	12		267	12	0		267	8	10		267	13	10		267	9	1		267	11	10		267	15	14
268	2	6		268	5	2		268	0	12		268	11	11		268	0	4		268	18	22		268	15	11
269	11	15		269	5	8		269	9	8		269	5	5		269	4	9		269	20	12		269	14	17
270	5	11		270	6	17		270	7	13		270	10	6		270	12	4		270	7	22		270	18	15
271	20	14		271	13	9		271	6	6		271	10	15		271	1	13		271	3	8		271	11	10
272	5	4		272	3	13		272	10	0		272	5	16		272	6	23		272	12	19		272	17	18
273	4	12		273	10	7		273	2	11		273	7	13		273	13	18		273	13	20		273	17	7
274	3	0		274	12	11		274	2	10		274	8	14		274	10	7		274	15	11		274	5	12
275	11	10		275	15	11		275	3	21		275	14	7		275	6	14		275	9	17		275	23	7
276	5	19		276	3	16		276	8	8		276	8	4		276	16	3		276	7	18		276	15	6
277	8	16		277	13	20		277	4	15		277	9	6		277	11	13		277	19	23		277	3	21
278	15	10		278	9	10		278	16	5		278	11	13		278	5	6		278	5	16		278	14	10
279	12	20		279	8	3		279	12	7		279	9	13		279	0	5		279	9	26		279	8	11
280	15	13		280	15	8		280	8	16		280	9	2		280	15	18		280	6	12		280	0	13
281	10	12		281	9	9		281	6	9		281	4	15		281	2	17		281	6	19		281	17	1
282	6	7		282	8	18		282	3	4		282	10	10		282	4	9		282	18	16		282	10	1
283	3	14		283	3	8		283	10	10		283	8	18		283	6	27		283	6	12		283	8	23
284	17	13		284	5	21		284	4	6		284	5	11		284	8	6		284	14	20		284	9	16
285	5	9		285	9	11		285	8	17		285	3	21		285	0	16		285	12	12		285	16	4
286	8	12		286	0	9		286	9	9		286	10	15		286	7	14		286	5	19		286	11	8
287	7	11		287	4	22		287	5	11		287	15	12		287	12	5		287	10	16		287	23	9
288	5	17		288	8	10		288	9	0		288	4	8		288	5	7		288	17	24		288	16	5
289	13	14		289	6	10		289	10	15		289	6	3		289	17	14		289	3	0		289	13	9
290	6	13		290	10	18		290	11	13		290	13	9		290	9	4		290	8	16		290	14	16
291	3	5		291	8	11		291	12	18		291	5	21		291	14	11		291	15	21		291	21	14
292	17	9		292	7	19		292	12	13		292	12	22		292	17	12		292	11	14		292	18	16
293	6	0		293	11	16		293	5	23		293	18	5		293	15	18		293	3	9		293	11	12
294	8	4		294	8	16		294	13	9		294	9	9		294	9	22		294	5	13		294	16	1
295	9	13		295	10	17		295	17	5		295	8	15		295	13	6		295	11	20		295	15	1
296	4	14		296	13	14		296	13	7		296	12	5		296	9	3		296	3	7		296	18	19
297	6	13		297	1	17		297	10	25		297	1	7		297	10	16		297	2	17		297	22	1
298	8	21		298	9	27		298	7	0		298	11	12		298	10	6		298	6	13		298	17	0
299	2	10		299	6	11		299	11	6		299	12	13		299	15	18		299	10	7		299	11	25
300	2	18		300	4	9		300	7	8		300	5	9		300	3	11		300	4	18		300	9	21
301	9	9		301	8	12		301	5	9		301	11	12		301	4	11		301	0	18		301	11	7
302	11	21		302	6	9		302	12	10		302	0	11		302	6	8		302	8	8		302	19	10
303	5	16		303	9	13		303	7	15		303	6	0		303	10	13		303	5	17		303	22	10
304	9	11		304	7	18		304	0	12		304	10	15		304	4	1		304	4	13		304	9	7
305	2	19		305	13	6		305	6	16		305	10	17		305	7	7		305	1	17		305	22	10
306	17	15		306	6	16		306	6	7		306	5	16		306	2	5		306	14	16		306	11	5
307	9	24		307	7	22		307	5	14		307	15	0		307	7	10		307	9	16		307	13	9
308	9	9		308	17	7		308	5	9		308	13	4		308	9	0		308	8	16		308	18	16
309	12	5		309	10	17		309	13	7		309	10	13		309	3	10		309	0	6		309	0	6
310	18	23		310	4	23		310	12	7		310	9	10		310	6	6		310	6	14		310	25	17
311	19	13		311	10	0		311	12	7		311	14	20		311	3	9		311	5	11		311	22	7
312	8	9		312	12	15		312	12	9		312	7	1		312	3	10		312	1	4		312	19	0
313	16	0		313	17	6		313	11	7		313	12	3		313	13	4		313	13	22		313	12	18
314	16	13		314	12	8		314	11	11		314	5	7		314	7	16		314	7	12		314	11	18
315	18	19		315	15	9		315	9	6		315	13	4		315	10	0		315	9	16		315	16	11
316	14	23		316	12	16		316	10	15		316	10	12		316	15	6		316	10	7		316	23	11
317	16	12		317	12	11		317	8	11		317	6	5		317	3	10		317	11	3		317	20	12
318	15	13		318	7	8		318	8	11		318	9	16		318	14	8		318	7	5		318	20	4
319	14	22		319	10	18		319	14	9		319	15	12		319	4	9		319	8	12		319	16	3
320	15	9		320	11	15		320	16	21		320	16	17		320	7	8		320	15	12		320	10	4
321	13	17		321	7	14		321	9	12		321	11	5		321	13	5		321	5	2		321	20	16
322	16	8		322	14	12		322	6	14		322	8	8		322	0	16		322	4	11		322	23	12
323	14	11		323	11	13		323	4	17		323	14	12		323	6	12		323	11	13		323	12	0
324	13	7		324	7	11		324	8	15		324	8	7		324	7	9		324	4	2		324	9	20
325	17	26		325	7	15		325	6	10		325	12	1		325	4	9		325	8	1		325	18	3
326	14	10		326	11	10		326	7	14		326	10	14		326	16	11		326	16	7		326	20	20
327	18	13		327	10	4		327	11	5		327	6	8		327	6	4		327	16	4		327	15	17
328	20	11		328	10	11		328	13	6		328	3	16		328	0	6		328	21	8		328	9	20
329	16	6		329	13	17		329	12	2		329	18	10		329	3	12		329	2	9		329	25	9
330	23	7		330	13	3		330	8	8		330	11	11		330	14	16		330	15	13		330	18	13
331	19	12		331	9	7		331	6	11		331	0	9		331	11	7		331	10	16		331	11	16
332	15	1		332	10	10		332	12	6		332	10	13		332	10	16		332	8	16		332	9	9
333	10	15		333	11	4		333	8	4		333	8	13		333	15	8		333	14	15		333	18	12
334	10	15		334	9	12		334	6	5		334	6	0		334	9	15		334	16	17		334	10	5
335	12	18		335	12	14		335	5	7		335	6	3		335	8	12		335	10	6		335	5	6
336	0	8		336	7	2		336	2	16		336	5	10		336	0	15		336	14	11		336	11	11
337	22	15		337	11	18		337	2	10		337	7	13		337	1	15		337	10	11		337	12	12
338	16	16		338	0	4		338	2	5		338	8	4		338	8	13		338	5	20		338	5	18
339	11	17		339	6	13		339	9	14		339	11	14		339	14	17		339	10	18		339	18	5
340	12	10		340	12	2		340	9	5		340	8	2		340	9	7		340	8	10		340	7	7
341	21	8		341	4	5		341	6	16		341	12	2		341	7	12		341	11	14		341	6	13
342	13	5		342	0	5		342	6	10		342	11	4		342	10	11		342	13	18		342	12	14
343	8	10		343	9	6		343	15	13		343	10	8		343	14	9		343	13	20		343	2	12
344	19	18		344	1	13		344	4	9		344	11	9		344	3	7		344	13	16		344	4	10
345	17	5		345	9	9		345	11	8		345	9	5		345	14	7		345	0	9		345	11	12
346	17	15		346	12	18		346	8	1		346	5	15		346	9	7		346	9	18		346	3	14
347	19	11		347	6	20		347	9	5		347	10	23		347	8	9		347	15	17		347	4	10
348	16	7		348	6	7		348	3	12		348	0	14		348	6	2		348	17	17		348	9	10
349	14	7		349	9	5		349	9	1		349	4	13		349	3	13		349	15	15		349	9	15
350	13	14		350	9	7		350	3	6		350	11	6		350	15	6		350	17	16		350	12	16
351	20	8		351	13	12		351	10	9		351	13	18		351	8	12		351	7	4		351	15	18
352	14	8		352	5	8		352	9	17		352	5	5		352	18	0		352	3	9		352	6	10
353	15	12		353	4	7		353	7	6		353	16	6		353	11	15		353	4	15		353	6	21
354	12	13		354	17	14		354	4	6		354	5	8		354	2	14		354	13	17		354	7	13
355	16	9		355	3	10		355	8	9		355	7	20		355	9	13		355	9	15		355	4	16
356	18	14		356	7	5		356	14	10		356	15	13		356	7	12		356	11	10		356	8	20
357	12	8		357	7	2		357	4	9		357	6	9		357	12	24		357	8	21		357	12	12
358	11	19		358	10	16		358	9	8		358	4	18		358	14	18		358	18	21		358	0	12
359	15	7		359	7	15		359	2	17		359	10	9		359	5	11		359	4	12		359	7	28
360	9	12		360	9	7		360	9	10		360	11	14		360	15	18		360	17	17		360	9	14
361	5	20		361	14	12		361	11	13		361	14	10		361	15	11		361	10	13		361	8	15
362	11	17		362	13	4		362	8	15		362	10	15		362	3	15		362	7	14		362	7	13
363	11	17		363	11	12		363	1	10		363	9	13		363	12	23		363	13	22		363	13	17
364	7	14		364	6	6		364	4	11		364	9	17		364	6	12		364	6	19		364	13	17
365	10	9		365	13	14		365	2	10		365	1	7		365	4	13		365	8	18		365	18	15
366	11	16		366	11	24		366	7	8		366	11	10		366	6	12		366	17	20		366	10	19
367	13	3		367	6	16		367	10	10		367	8	14		367	18	10		367	10	18		367	9	11
368	5	6		368	15	7		368	2	20		368	0	11		368	6	19		368	1	12		368	10	22
369	12	11		369	11	5		369	7	18		369	9	11		369	0	0		369	12	9		369	15	23
370	15	12		370	11	11		370	14	8		370	5	7		370	9	8		370	8	0		370	1	21
371	5	22		371	4	14		371	13	16		371	5	1		371	8	12		371	5	20		371	11	28
372	0	7		372	5	17		372	8	13		372	2	0		372	8	10		372	6	21		372	11	21
373	10	11		373	12	15		373	12	8		373	10	8		373	6	12		373	9	16		373	8	0
374	11	2		374	11	10		374	6	18		374	5	8		374	5	15		374	15	18		374	7	16
375	15	7		375	4	2		375	8	9		375	0	10		375	14	7		375	13	11		375	9	17
376	18	4		376	3	2		376	10	0		376	3	3		376	12	6		376	8	17		376	9	14
377	8	0		377	6	21		377	7	10		377	8	10		377	17	21		377	3	18		377	8	13
378	14	13		378	10	11		378	13	9		378	9	21		378	9	19		378	17	19		378	6	13
379	16	19		379	13	12		379	10	3		379	6	6		379	16	19		379	9	13		379	2	16
380	13	7		380	6	2		380	3	25		380	8	6		380	11	13		380	8	21		380	10	21
381	6	15		381	16	21		381	5	5		381	20	12		381	11	15		381	15	15		381	4	16
382	23	15		382	18	3		382	0	17		382	6	4		382	14	20		382	13	19		382	11	23
383	11	15		383	9	2		383	11	25		383	6	9		383	10	18		383	17	18		383	12	17
384	10	18		384	3	5		384	1	15		384	3	13		384	18	17		384	13	25		384	12	14
385	13	12		385	9	18		385	4	12		385	7	6		385	9	7		385	8	18		385	10	19
386	0	15		386	10	21		386	5	13		386	12	17		386	10	15		386	0	18		386	6	23
387	19	3		387	8	9		387	6	12		387	7	13		387	6	21		387	14	21		387	11	11
388	13	10		388	8	6		388	5	13		388	4	9		388	10	13		388	10	15		388	9	24
389	15	8		389	10	10		389	2	12		389	10	14		389	16	27		389	0	26		389	15	7
390	6	12		390	11	9		390	11	10		390	11	11		390	17	21		390	3	20		390	10	31
391	8	17		391	3	9		391	4	8		391	12	7		391	12	3		391	10	20		391	13	19
392	3	5		392	3	0		392	14	4		392	7	6		392	8	11		392	4	25		392	6	20
393	4	16		393	12	11		393	17	5		393	14	7		393	15	10		393	16	14		393	8	17
394	2	7		394	9	1		394	9	2		394	8	11		394	13	12		394	4	16		394	5	21
395	12	11		395	11	3		395	9	10		395	7	14		395	0	1		395	14	8		395	0	21
396	12	7		396	14	12		396	14	19		396	5	10		396	9	16		396	8	18		396	0	9
397	11	18		397	8	12		397	6	12		397	6	17		397	16	16		397	11	20		397	8	14
398	16	14		398	14	13		398	6	16		398	10	16		398	15	15		398	9	20		398	2	15
399	9	19		399	7	23		399	4	24		399	5	3		399	13	17		399	4	10		399	6	14
400	5	18		400	0	15		400	5	12		400	9	8		400	9	8		400	15	11		400	5	20
401	7	14		401	6	7		401	14	0		401	7	7		401	15	6		401	14	1		401	9	21
402	13	16		402	5	22		402	7	10		402	10	7		402	13	17		402	6	7		402	7	13
403	7	13		403	4	6		403	12	12		403	6	12		403	1	4		403	20	3		403	5	1
404	11	8		404	11	4		404	5	15		404	14	12		404	7	8		404	5	8		404	9	20
405	5	21		405	16	12		405	15	10		405	2	3		405	10	1		405	8	8		405	5	16
406	15	0		406	7	2		406	9	13		406	10	6		406	10	10		406	11	9		406	15	22
407	9	13		407	12	13		407	9	9		407	0	8		407	6	13		407	12	10		407	2	1
408	12	9		408	11	10		408	3	15		408	10	17		408	17	20		408	20	12		408	16	7
409	8	12		409	6	9		409	8	13		409	0	5		409	4	13		409	14	4		409	12	23
410	8	17		410	12	3		410	7	13		410	3	19		410	8	12		410	10	19		410	5	4
411	19	15		411	5	16		411	9	10		411	4	13		411	14	19		411	15	7		411	1	12
412	10	10		412	13	8		412	3	9		412	12	8		412	11	15		412	6	12		412	10	8
413	7	10		413	7	9		413	4	9		413	5	16		413	10	10		413	8	12		413	10	16
414	14	16		414	6	6		414	10	15		414	5	0		414	13	14		414	11	7		414	9	10
415	12	13		415	19	11		415	15	8		415	0	6		415	13	0		415	9	2		415	6	14
416	0	14		416	5	11		416	12	10		416	15	9		416	13	9		416	13	15		416	14	4
417	12	21		417	9	17		417	8	11		417	4	6		417	8	11		417	2	7		417	5	15
418	11	12		418	9	11		418	8	15		418	1	15		418	13	8		418	11	23		418	9	13
419	16	13		419	5	9		419	9	8		419	14	12		419	14	11		419	12	9		419	9	3
420	9	23		420	17	12		420	9	8		420	16	8		420	8	12		420	11	15		420	11	23
421	13	16		421	12	11		421	11	12		421	3	10		421	14	15		421	5	6		421	4	22
422	11	14		422	11	10		422	7	11		422	20	11		422	8	12		422	20	13		422	11	19
423	7	15		423	18	14		423	6	14		423	12	12		423	8	8		423	8	22		423	10	26
424	12	3		424	9	15		424	0	13		424	18	24		424	15	15		424	6	17		424	0	14
425	11	8		425	12	12		425	6	15		425	21	20		425	16	13		425	1	12		425	15	13
426	4	19		426	13	1		426	15	14		426	11	7		426	3	12		426	7	21		426	10	21
427	13	9		427	14	17		427	9	6		427	13	10		427	11	7		427	9	14		427	3	7
428	8	24		428	2	12		428	21	3		428	6	8		428	12	6		428	11	21		428	12	4
429	14	14		429	7	8		429	11	1		429	5	17		429	0	23		429	6	9		429	12	20
430	13	7		430	2	5		430	6	20		430	14	15		430	5	14		430	10	16		430	9	13
431	7	22		431	10	20		431	6	15		431	12	13		431	5	11		431	6	15		431	13	11
432	13	17		432	12	5		432	7	4		432	11	10		432	7	20		432	12	2		432	0	10
433	13	10		433	10	0		433	5	11		433	6	20		433	9	14		433	16	6		433	4	17
434	17	16		434	15	2		434	1	9		434	13	11		434	2	8		434	8	11		434	7	22
435	12	9		435	3	9		435	10	6		435	8	14		435	13	7		435	7	28		435	14	16
436	14	0		436	4	20		436	2	14		436	18	12		436	9	17		436	3	13		436	11	4
437	6	12		437	16	14		437	9	2		437	13	17		437	6	5		437	10	0		437	9	8
438	14	11		438	12	5		438	9	12		438	12	3		438	8	10		438	1	15		438	16	3
439	8	7		439	0	16		439	0	6		439	13	15		439	11	11		439	13	21		439	10	8
440	8	15		440	10	9		440	9	11		440	11	21		440	10	9		440	11	24		440	7	9
441	10	17		441	8	14		441	6	12		441	14	7		441	6	14		441	9	6		441	5	4
442	8	17		442	5	10		442	7	16		442	14	14		442	19	14		442	15	9		442	10	7
443	6	8		443	13	10		443	6	7		443	11	0		443	7	16		443	7	16		443	6	4
444	11	11		444	1	6		444	8	7		444	7	23		444	3	6		444	6	22		444	8	10
445	8	12		445	6	2		445	5	8		445	10	15		445	7	11		445	9	7		445	10	11
446	6	13		446	13	12		446	5	10		446	8	12		446	7	10		446	11	14		446	16	14
447	3	8		447	12	19		447	12	15		447	0	15		447	12	10		447	0	12		447	6	12
448	5	13		448	9	11		448	1	16		448	11	12		448	13	13		448	10	11		448	2	19
449	12	19		449	10	7		449	11	14		449	15	20		449	11	3		449	5	16		449	9	14
450	17	2		450	10	0		450	0	14		450	7	14		450	10	14		450	14	21		450	14	8
451	0	8		451	6	16		451	7	2		451	7	10		451	15	7		451	6	13		451	10	0
452	4	3		452	10	2		452	12	8		452	3	15		452	2	9		452	4	2		452	15	2
453	9	15		453	10	19		453	8	7		453	24	15		453	7	9		453	10	3		453	7	11
454	11	4		454	8	8		454	4	10		454	12	11		454	15	18		454	11	8		454	7	15
455	13	6		455	3	1		455	6	5		455	15	11		455	10	0		455	14	19		455	7	10
456	17	13		456	12	5		456	6	15		456	16	15		456	19	7		456	5	21		456	9	11
457	7	9		457	11	15		457	6	13		457	13	19		457	16	7		457	6	13		457	14	14
458	11	13		458	7	5		458	8	8		458	13	15		458	1	7		458	18	14		458	8	13
459	6	15		459	7	20		459	0	9		459	16	8		459	4	2		459	7	5		459	6	13
460	8	6		460	7	4		460	11	9		460	16	18		460	11	7		460	7	12		460	9	8
461	5	8		461	12	13		461	9	5		461	14	24		461	11	6		461	1	17		461	5	11
462	13	12		462	6	8		462	7	10		462	8	15		462	4	4		462	5	21		462	10	14
463	10	9		463	9	11		463	12	9		463	11	14		463	10	5		463	4	16		463	4	16
464	13	14		464	18	12		464	7	16		464	19	8		464	7	4		464	17	16		464	9	14
465	7	0		465	16	12		465	14	4		465	17	22		465	2	1		465	8	9		465	6	1
466	1	5		466	14	8		466	6	1		466	9	10		466	4	4		466	7	2		466	13	2
467	3	15		467	8	11		467	14	14		467	6	8		467	2	20		467	6	13		467	12	7
468	5	14		468	14	4		468	9	17		468	15	9		468	7	15		468	2	18		468	16	25
469	9	5		469	9	16		469	11	7		469	3	2		469	9	12		469	10	13		469	13	9
470	1	14		470	8	5		470	8	17		470	4	18		470	1	4		470	14	5		470	7	13
471	9	13		471	9	1		471	11	18		471	6	13		471	4	6		471	13	8		471	11	11
472	3	2		472	10	19		472	8	14		472	9	9		472	11	15		472	11	15		472	3	4
473	8	16		473	6	7		473	17	10		473	1	4		473	12	8		473	15	11		473	5	6
474	6	13		474	10	19		474	0	4		474	8	0		474	7	9		474	2	13		474	2	0
475	10	10		475	0	10		475	2	16		475	16	6		475	11	3		475	2	11		475	11	9
476	9	5		476	6	16		476	10	5		476	3	8		476	9	0		476	10	15		476	1	4
477	11	13		477	12	5		477	14	0		477	13	13		477	6	5		477	4	7		477	2	5
478	5	16		478	11	17		478	13	6		478	9	13		478	3	2		478	10	14		478	8	9
479	1	9		479	5	15		479	6	17		479	1	7		479	9	10		479	8	6		479	15	8
480	0	4		480	9	9		480	8	19		480	6	11		480	13	14		480	5	17		480	16	9
481	7	18		481	9	18		481	5	5		481	9	14		481	7	6		481	9	8		481	6	2
482	10	14		482	8	0		482	4	22		482	6	16		482	5	14		482	14	13		482	13	22
483	12	21		483	2	13		483	10	12		483	4	3		483	10	6		483	7	7		483	14	15
484	9	10		484	4	6		484	7	10		484	17	13		484	6	15		484	4	17		484	9	16
485	18	17		485	12	13		485	12	14		485	9	3		485	13	3		485	15	10		485	10	18
486	0	9		486	5	11		486	6	13		486	10	12		486	12	5		486	8	6		486	14	9
487	5	17		487	11	8		487	10	17		487	1	14		487	9	10		487	0	16		487	13	16
488	3	18		488	11	1		488	8	21		488	5	12		488	2	12		488	12	15		488	6	9
489	0	12		489	14	12		489	8	31		489	10	3		489	1	7		489	17	7		489	18	11
490	0	13		490	13	6		490	8	11		490	9	9		490	0	12		490	9	10		490	3	18
491	1	14		491	17	13		491	3	24		491	10	7		491	8	13		491	2	8		491	1	7
492	6	17		492	7	14		492	8	16		492	13	11		492	16	12		492	6	13		492	11	13
493	7	10		493	17	13		493	3	13		493	9	6		493	6	17		493	8	14		493	4	15
494	4	19		494	13	17		494	13	31		494	1	8		494	13	9		494	14	1		494	12	0
495	1	19		495	17	18		495	15	14		495	3	0		495	11	5		495	17	9		495	16	17
496	9	24		496	10	3		496	12	15		496	9	6		496	5	8		496	10	13		496	9	1
497	7	18		497	7	19		497	8	15		497	4	12		497	11	13		497	2	11		497	13	12
498	13	11		498	13	10		498	12	15		498	6	9		498	4	8		498	7	7		498	15	21
499	6	17		499	15	8		499	10	17		499	12	9		499	8	12		499	5	19		499	10	24
500	9	8		500	4	19		500	16	12		500	12	8		500	11	16		500	12	0		500	3	7
501	1	16		501	11	12		501	2	18		501	7	13		501	2	10		501	9	5		501	15	14
502	7	13		502	15	13		502	10	17		502	0	1		502	3	9		502	16	13		502	6	14
503	5	14		503	14	13		503	15	21		503	22	8		503	15	13		503	10	11		503	0	15
504	2	21		504	9	4		504	9	17		504	7	10		504	1	4		504	3	5		504	4	14
505	7	15		505	13	1		505	8	14		505	6	23		505	4	8		505	15	15		505	13	7
506	9	17		506	15	6		506	9	11		506	12	14		506	14	14		506	3	20		506	3	14
507	7	18		507	7	12		507	9	13		507	6	11		507	4	13		507	17	5		507	6	13
508	13	17		508	10	4		508	10	18		508	10	15		508	11	5		508	8	13		508	5	11
509	14	11		509	15	4		509	9	10		509	8	15		509	8	12		509	4	18		509	3	6
510	7	22		510	15	1		510	13	5		510	13	9		510	4	1		510	6	13		510	9	4
511	10	0		511	21	10		511	0	9		511	19	15		511	8	15		511	12	20		511	18	13
512	10	7		512	20	4		512	4	10		512	6	10		512	8	3		512	16	11		512	5	14
513	10	6		513	22	13		513	5	15		513	10	6		513	16	0		513	5	4		513	12	21
514	4	19		514	12	1		514	14	7		514	11	11		514	8	12		514	13	13		514	15	5
515	1	13		515	16	14		515	9	10		515	9	25		515	12	13		515	14	12		515	4	5
516	5	20		516	5	7		516	4	13		516	11	10		516	14	8		516	10	2		516	15	3
517	15	16		517	16	6		517	11	12		517	8	17		517	6	17		517	16	3		517	12	17
518	8	19		518	17	9		518	11	3		518	6	8		518	8	10		518	9	16		518	10	5
519	13	16		519	13	8		519	14	12		519	0	14		519	9	16		519	19	9		519	6	13
520	4	15		520	13	8		520	5	4		520	3	15		520	16	16		520	17	3		520	10	6
521	4	26		521	7	21		521	7	9		521	5	10		521	7	6		521	24	6		521	13	10
522	4	8		522	19	6		522	2	4		522	7	16		522	7	9		522	17	9		522	6	13
523	5	21		523	17	7		523	5	11		523	9	11		523	8	12		523	16	3		523	14	3
524	7	14		524	15	4		524	13	25		524	8	17		524	4	17		524	11	19		524	21	9
525	3	8		525	13	13		525	5	17		525	11	10		525	5	11		525	20	13		525	9	0
526	12	14		526	12	15		526	8	11		526	7	11		526	0	4		526	21	16		526	10	8
527	11	11		527	19	12		527	6	12		527	20	6		527	11	6		527	13	11		527	8	8
528	5	9		528	14	8		528	6	1		528	4	8		528	0	20		528	15	17		528	14	15
529	17	18		529	0	18		529	6	3		529	1	6		529	7	7		529	8	18		529	13	10
530	3	0		530	17	11		530	6	13		530	12	11		530	11	6		530	15	11		530	11	11
531	12	17		531	12	10		531	2	8		531	16	10		531	4	2		531	14	13		531	8	7
532	0	20		532	21	13		532	7	14		532	15	3		532	3	19		532	14	0		532	7	7
533	6	15		533	15	4		533	11	11		533	4	6		533	2	7		533	0	10		533	14	8
534	12	23		534	15	11		534	8	18		534	6	0		534	5	10		534	11	11		534	5	7
535	1	17		535	22	8		535	5	13		535	10	20		535	8	10		535	15	7		535	5	14
536	7	12		536	13	17		536	8	10		536	10	9		536	9	15		536	15	2		536	17	14
537	5	16		537	22	15		537	10	16		537	9	12		537	10	9		537	21	7		537	0	8
538	9	13		538	18	7		538	10	15		538	3	16		538	0	12		538	21	10		538	16	8
539	4	5		539	22	9		539	4	13		539	3	19		539	9	11		539	16	12		539	8	13
540	4	14		540	15	9		540	8	12		540	0	15		540	9	5		540	20	6		540	6	2
541	1	4		541	11	8		541	8	0		541	3	8		541	9	15		541	13	17		541	7	4
542	2	16		542	16	1		542	0	13		542	15	16		542	3	10		542	8	13		542	13	13
543	0	19		543	18	6		543	11	11		543	0	12		543	11	3		543	16	5		543	12	10
544	1	9		544	10	15		544	6	21		544	3	16		544	3	11		544	16	13		544	15	6
545	11	19		545	14	10		545	2	17		545	1	11		545	2	13		545	22	2		545	9	12
546	8	20		546	15	5		546	2	19		546	15	23		546	6	12		546	17	4		546	3	16
547	1	22		547	17	10		547	11	9		547	9	9		547	7	12		547	14	11		547	5	6
548	5	16		548	15	5		548	2	10		548	13	18		548	2	7		548	8	6		548	4	18
549	6	12		549	1	14		549	13	11		549	7	12		549	1	7		549	12	9		549	16	7
550	3	11		550	6	7		550	3	21		550	12	5		550	7	10		550	12	15		550	18	8
551	5	17		551	9	9		551	6	14		551	3	4		551	9	15		551	8	3		551	11	14
552	14	13		552	19	10		552	1	9		552	14	12		552	12	4		552	26	5		552	11	7
553	3	11		553	13	12		553	7	13		553	8	9		553	9	4		553	18	4		553	9	5
554	9	15		554	14	2		554	8	22		554	10	22		554	8	0		554	22	9		554	10	11
555	1	7		555	16	1		555	8	14		555	16	23		555	3	3		555	17	13		555	2	5
556	4	28		556	12	7		556	9	11		556	10	8		556	11	8		556	5	10		556	12	6
557	6	13		557	7	7		557	11	1		557	17	12		557	3	4		557	13	13		557	16	8
558	11	11		558	15	11		558	7	15		558	7	12		558	1	2		558	16	17		558	19	4
559	10	14		559	10	17		559	7	10		559	8	5		559	0	5		559	14	10		559	13	2
560	4	16		560	17	6		560	17	19		560	9	17		560	1	12		560	16	10		560	10	13
561	12	16		561	10	11		561	9	16		561	9	12		561	6	7		561	13	5		561	3	10
562	8	10		562	15	17		562	7	17		562	11	14		562	7	7		562	14	6		562	10	11
563	4	7		563	15	2		563	6	20		563	10	11		563	8	16		563	14	21		563	3	2
564	8	13		564	12	11		564	16	15		564	11	19		564	6	0		564	8	13		564	19	9
565	5	13		565	20	2		565	1	11		565	16	15		565	0	17		565	10	6		565	17	19
566	8	17		566	14	23		566	8	16		566	14	14		566	1	13		566	16	9		566	13	7
567	7	22		567	9	14		567	10	6		567	7	12		567	12	11		567	17	18		567	7	6
568	2	18		568	15	5		568	17	16		568	2	7		568	8	17		568	10	18		568	22	17
569	10	9		569	10	15		569	8	15		569	9	17		569	8	15		569	6	14		569	7	1
570	6	13		570	12	3		570	1	10		570	14	8		570	9	7		570	2	13		570	18	14
571	9	16		571	11	0		571	5	19		571	4	20		571	5	9		571	12	26		571	0	12
572	6	8		572	8	4		572	12	15		572	13	7		572	4	17		572	15	23		572	18	8
573	16	2		573	15	21		573	5	18		573	10	20		573	5	28		573	15	12		573	4	14
574	8	4		574	8	12		574	8	12		574	6	10		574	11	19		574	16	15		574	10	11
575	10	7		575	9	17		575	8	9		575	11	10		575	4	5		575	1	9		575	23	7
576	6	9		576	8	18		576	12	19		576	11	11		576	6	17		576	16	10		576	1	8
577	6	6		577	15	9		577	4	0		577	6	13		577	8	15		577	10	22		577	7	15
578	9	14		578	5	14		578	9	19		578	3	14		578	4	11		578	7	19		578	9	1
579	4	6		579	6	1		579	7	13		579	8	13		579	9	18		579	12	0		579	9	12
580	9	14		580	4	16		580	5	17		580	11	8		580	8	14		580	14	6		580	7	15
581	5	12		581	15	6		581	12	17		581	0	18		581	15	11		581	17	17		581	7	11
582	12	11		582	3	14		582	8	12		582	13	19		582	5	8		582	9	6		582	3	3
583	10	5		583	2	14		583	15	24		583	10	15		583	3	9		583	19	6		583	19	6
584	1	5		584	8	16		584	5	21		584	15	0		584	6	12		584	15	15		584	14	4
585	13	6		585	13	21		585	12	21		585	6	17		585	11	3		585	16	23		585	14	2
586	11	0		586	1	7		586	1	19		586	5	23		586	7	10		586	18	18		586	8	10
587	4	20		587	9	18		587	9	32		587	11	16		587	2	13		587	3	19		587	12	0
588	3	2		588	4	5		588	12	13		588	8	12		588	9	10		588	15	11		588	7	17
589	4	10		589	7	15		589	7	25		589	4	16		589	6	14		589	18	22		589	6	15
590	14	2		590	0	9		590	5	17		590	10	20		590	4	12		590	12	9		590	5	13
591	2	8		591	8	9		591	2	19		591	9	18		591	9	15		591	14	15		591	14	6
592	7	16		592	4	20		592	13	17		592	12	24		592	1	12		592	9	15		592	11	2
593	11	11		593	10	7		593	7	23		593	4	7		593	2	10		593	0	14		593	14	20
594	12	8		594	0	11		594	12	18		594	1	19		594	5	13		594	11	17		594	8	2
595	12	1		595	9	13		595	6	14		595	9	9		595	6	6		595	16	19		595	5	13
596	3	18		596	10	18		596	0	16		596	5	23		596	2	12		596	26	17		596	14	15
597	15	6		597	5	7		597	9	13		597	8	19		597	1	5		597	18	12		597	10	11
598	5	8		598	1	20		598	13	17		598	5	20		598	3	9		598	14	22		598	15	11
599	14	8		599	0	9		599	10	22		599	7	15		599	7	0		599	13	17		599	12	15
600	9	14		600	14	5		600	8	9		600	0	20		600	0	10		600	8	11		600	11	11
601	9	4		601	9	13		601	1	23		601	6	14		601	7	9		601	7	21		601	14	9
602	4	8		602	0	12		602	6	15		602	7	13		602	10	2		602	20	19		602	13	8
603	5	9		603	5	21		603	15	13		603	13	10		603	8	6		603	4	14		603	16	12
604	19	1		604	3	1		604	16	11		604	8	13		604	11	8		604	11	19		604	13	19
605	7	4		605	11	0		605	7	12		605	3	18		605	2	2		605	14	12		605	19	10
606	5	11		606	9	2		606	7	5		606	0	13		606	3	7		606	6	5		606	10	11
607	9	17		607	7	10		607	3	13		607	7	3		607	2	11		607	12	16		607	18	17
608	0	7		608	6	14		608	6	1		608	10	8		608	1	15		608	11	7		608	12	12
609	9	6		609	4	7		609	10	11		609	3	16		609	8	12		609	3	12		609	15	1
610	16	10		610	14	4		610	10	13		610	15	10		610	6	7		610	9	11		610	12	4
611	6	6		611	5	11		611	4	10		611	8	2		611	12	17		611	4	14		611	4	0
612	15	6		612	4	23		612	6	0		612	7	12		612	1	7		612	9	6		612	1	8
613	12	17		613	9	0		613	16	16		613	7	16		613	7	10		613	12	2		613	15	7
614	4	6		614	10	16		614	15	3		614	9	20		614	10	17		614	5	16		614	9	5
615	1	13		615	8	10		615	3	13		615	8	9		615	10	12		615	12	5		615	8	20
616	5	18		616	9	11		616	11	9		616	14	4		616	6	7		616	11	9		616	11	16
617	6	12		617	10	12		617	8	3		617	11	8		617	8	5		617	11	13		617	14	10
618	0	6		618	3	3		618	14	6		618	19	14		618	9	3		618	10	11		618	5	0
619	5	3		619	3	10		619	11	6		619	11	11		619	3	10		619	5	14		619	3	14
620	11	6		620	6	16		620	9	9		620	13	10		620	7	20		620	4	15		620	4	7
621	1	14		621	8	14		621	11	8		621	15	16		621	8	8		621	16	4		621	0	6
622	6	1		622	3	10		622	14	7		622	21	11		622	6	15		622	8	8		622	10	23
623	14	13		623	4	11		623	8	8		623	15	11		623	8	9		623	10	4		623	19	19
624	4	11		624	11	9		624	6	11		624	17	10		624	5	5		624	4	5		624	10	4
625	3	7		625	6	8		625	16	15		625	7	8		625	7	14		625	14	12		625	11	3
626	4	16		626	6	20		626	2	8		626	10	6		626	8	12		626	11	14		626	8	2
627	7	15		627	14	7		627	8	8		627	11	4		627	6	12		627	8	12		627	14	15
628	3	10		628	12	11		628	0	10		628	8	19		628	15	0		628	9	8		628	10	14
629	14	14		629	2	12		629	7	9		629	14	24		629	3	20		629	3	15		629	19	17
630	0	15		630	8	12		630	3	0		630	14	10		630	8	11		630	10	13		630	8	15
631	4	10		631	10	16		631	6	7		631	12	12		631	2	13		631	0	18		631	9	14
632	4	13		632	13	8		632	6	6		632	16	6		632	11	12		632	1	15		632	9	10
633	4	13		633	8	10		633	12	10		633	16	22		633	9	18		633	3	8		633	21	17
634	10	13		634	7	17		634	5	10		634	8	22		634	15	6		634	4	11		634	12	2
635	8	12		635	10	16		635	6	8		635	11	19		635	4	16		635	1	18		635	9	12
636	12	12		636	11	9		636	7	7		636	14	14		636	8	15		636	4	1		636	17	17
637	9	15		637	14	7		637	13	8		637	7	17		637	13	19		637	3	16		637	21	19
638	19	12		638	1	16		638	8	2		638	0	16		638	9	12		638	10	15		638	9	8
639	14	8		639	5	14		639	9	6		639	6	10		639	14	16		639	8	23		639	1	3
640	9	15		640	11	19		640	6	16		640	8	9		640	15	11		640	8	12		640	11	14
641	13	9		641	13	16		641	10	6		641	5	10		641	7	11		641	6	20		641	10	4
642	14	5		642	10	12		642	11	4		642	8	10		642	18	5		642	14	9		642	14	10
643	14	16		643	8	5		643	3	10		643	16	12		643	5	19		643	2	21		643	16	14
644	11	6		644	16	9		644	2	6		644	6	17		644	12	10		644	14	21		644	17	16
645	11	12		645	7	10		645	14	11		645	12	25		645	11	10		645	8	7		645	22	12
646	10	0		646	4	18		646	8	7		646	24	13		646	12	10		646	9	1		646	15	13
647	11	11		647	3	12		647	6	15		647	18	0		647	4	5		647	7	0		647	13	10
648	9	13		648	8	0		648	6	3		648	12	16		648	11	14		648	14	15		648	5	14
649	13	14		649	4	18		649	7	7		649	17	21		649	8	0		649	0	20		649	20	9
650	12	19		650	3	17		650	3	4		650	9	13		650	11	6		650	4	13		650	13	9
651	17	8		651	6	16		651	10	5		651	5	12		651	11	14		651	13	6		651	9	2
652	9	15		652	14	5		652	14	12		652	3	18		652	4	3		652	8	12		652	10	13
653	17	21		653	15	15		653	3	15		653	9	11		653	13	15		653	6	15		653	8	16
654	14	15		654	10	14		654	7	12		654	7	23		654	9	12		654	10	6		654	14	6
655	8	10		655	0	13		655	8	9		655	10	9		655	21	9		655	12	28		655	8	21
656	7	17		656	7	4		656	6	11		656	12	15		656	4	8		656	17	11		656	20	15
657	9	5		657	8	6		657	7	0		657	10	20		657	0	20		657	6	15		657	16	0
658	0	10		658	11	18		658	1	14		658	7	14		658	5	9		658	11	22		658	7	8
659	10	7		659	9	12		659	5	17		659	7	8		659	6	9		659	15	11		659	17	15
660	22	13		660	4	11		660	9	0		660	4	12		660	3	10		660	11	15		660	8	7
661	12	10		661	9	9		661	3	15		661	15	10		661	10	12		661	9	6		661	17	11
662	10	15		662	3	20		662	8	5		662	4	15		662	6	12		662	10	10		662	8	9
663	6	3		663	11	8		663	12	13		663	7	18		663	10	11		663	10	15		663	17	11
664	9	20		664	12	11		664	8	11		664	10	13		664	11	7		664	13	8		664	10	11
665	9	14		665	11	13		665	13	14		665	12	19		665	18	12		665	3	9		665	0	9
666	6	8		666	13	17		666	6	2		666	4	21		666	12	12		666	6	23		666	11	14
667	6	8		667	7	6		667	0	11		667	7	21		667	12	12		667	8	11		667	10	5
668	14	9		668	9	14		668	5	3		668	15	18		668	10	11		668	0	6		668	0	14
669	8	16		669	6	15		669	14	4		669	3	15		669	6	15		669	12	22		669	7	16
670	16	15		670	12	11		670	4	17		670	7	11		670	6	15		670	6	18		670	18	12
671	16	3		671	5	9		671	10	7		671	6	19		671	12	18		671	22	21		671	15	7
672	13	18		672	6	3		672	8	12		672	8	6		672	14	15		672	10	4		672	9	4
673	18	1		673	10	2		673	0	9		673	4	12		673	16	12		673	10	17		673	8	0
674	15	7		674	11	11		674	7	1		674	8	14		674	10	1		674	13	10		674	17	2
675	13	10		675	1	14		675	9	9		675	6	12		675	16	4		675	12	15		675	15	18
676	12	14		676	5	11		676	7	10		676	6	16		676	9	14		676	3	11		676	15	7
677	7	19		677	10	11		677	4	14		677	10	5		677	10	9		677	15	5		677	17	12
678	15	4		678	8	11		678	3	16		678	16	5		678	1	7		678	3	5		678	21	8
679	10	14		679	6	14		679	7	12		679	3	16		679	11	16		679	12	7		679	16	17
680	9	12		680	14	13		680	9	10		680	7	10		680	6	14		680	6	14		680	11	4
681	5	4		681	6	5		681	13	11		681	11	19		681	11	11		681	8	6		681	23	4
682	19	9		682	7	8		682	7	5		682	12	8		682	11	9		682	2	26		682	9	16
683	5	20		683	8	12		683	15	2		683	10	5		683	3	0		683	14	8		683	9	6
684	5	21		684	4	12		684	7	12		684	6	13		684	7	8		684	13	0		684	11	16
685	10	26		685	8	13		685	16	7		685	4	8		685	6	7		685	2	12		685	13	11
686	7	20		686	1	13		686	12	13		686	3	26		686	9	16		686	4	13		686	11	23
687	6	17		687	9	9		687	17	3		687	13	0		687	10	17		687	10	21		687	9	13
688	5	13		688	11	17		688	10	10		688	15	10		688	14	11		688	7	11		688	12	18
689	4	15		689	1	18		689	11	2		689	12	10		689	9	12		689	10	7		689	6	10
690	0	14		690	10	8		690	5	16		690	9	5		690	9	26		690	0	19		690	5	10
691	13	14		691	12	21		691	18	11		691	17	2		691	8	12		691	7	0		691	5	9
692	6	2		692	3	11		692	5	7		692	6	1		692	11	12		692	20	11		692	20	23
693	8	15		693	9	12		693	10	14		693	7	3		693	5	7		693	13	14		693	13	18
694	9	12		694	11	12		694	15	6		694	17	11		694	13	24		694	17	12		694	7	16
695	14	10		695	7	16		695	11	16		695	23	10		695	5	6		695	14	4		695	17	14
696	11	11		696	3	10		696	15	10		696	16	8		696	11	11		696	10	6		696	10	16
697	11	20		697	13	13		697	16	5		697	6	8		697	11	15		697	18	12		697	14	7
698	7	17		698	8	6		698	11	16		698	9	10		698	11	12		698	15	9		698	12	11
699	5	0		699	7	11		699	14	11		699	9	9		699	3	11		699	13	13		699	9	24
700	2	0		700	10	14		700	16	4		700	16	2		700	1	14		700	8	9		700	12	22
701	9	8		701	15	14		701	14	16		701	13	8		701	8	14		701	18	14		701	16	15
702	2	19		702	11	14		702	10	6		702	12	12		702	4	7		702	10	13		702	4	28
703	12	18		703	12	5		703	7	7		703	11	14		703	10	15		703	7	5		703	17	16
704	5	14		704	9	12		704	8	7		704	16	10		704	8	5		704	10	3		704	9	21
705	4	17		705	20	10		705	5	10		705	14	6		705	12	24		705	15	17		705	16	22
706	5	19		706	14	4		706	2	8		706	12	19		706	8	13		706	11	7		706	7	20
707	10	11		707	17	3		707	14	8		707	12	9		707	16	13		707	16	15		707	11	14
708	3	8		708	10	24		708	8	9		708	0	10		708	8	5		708	11	3		708	18	22
709	5	15		709	13	6		709	16	0		709	8	10		709	13	5		709	7	11		709	7	20
710	7	11		710	11	0		710	0	8		710	11	13		710	10	12		710	3	18		710	13	0
711	5	12		711	8	14		711	18	7		711	5	21		711	11	13		711	13	10		711	8	16
712	6	20		712	16	17		712	4	21		712	14	3		712	10	6		712	4	8		712	12	12
713	7	15		713	12	12		713	6	13		713	13	10		713	15	13		713	7	14		713	6	12
714	5	9		714	1	10		714	12	5		714	19	8		714	15	13		714	9	4		714	6	24
715	4	10		715	9	13		715	14	18		715	7	17		715	13	15		715	17	15		715	5	12
716	4	6		716	12	13		716	1	9		716	18	11		716	12	0		716	14	9		716	17	22
717	4	17		717	19	19		717	8	5		717	10	12		717	6	11		717	14	17		717	7	7
718	3	9		718	10	13		718	9	3		718	14	19		718	3	8		718	14	4		718	0	19
719	12	15		719	18	16		719	10	8		719	13	9		719	6	11		719	12	2		719	13	10
720	9	0		720	16	14		720	8	2		720	8	13		720	12	17		720	23	20		720	14	25
721	16	13		721	16	19		721	8	2		721	6	5		721	10	9		721	7	15		721	15	8
722	8	5		722	9	8		722	13	9		722	14	8		722	0	14		722	20	6		722	4	19
723	14	9		723	0	13		723	9	9		723	13	6		723	14	15		723	15	20		723	9	17
724	7	17		724	11	4		724	8	5		724	14	12		724	12	13		724	24	6		724	7	11
725	14	11		725	12	11		725	7	13		725	9	12		725	4	7		725	13	17		725	3	13
726	6	1		726	13	24		726	5	6		726	11	17		726	14	9		726	19	21		726	16	9
727	8	5		727	12	7		727	7	4		727	10	19		727	13	21		727	14	14		727	10	20
728	14	11		728	13	11		728	0	7		728	20	7		728	7	8		728	25	20		728	9	6
729	4	5		729	11	8		729	3	2		729	12	7		729	8	8		729	16	13		729	18	14
730	9	3		730	16	13		730	10	7		730	10	13		730	9	2		730	17	22		730	6	18
731	11	6		731	10	14		731	7	9		731	4	10		731	8	14		731	20	19		731	6	22
732	11	16		732	15	14		732	9	9		732	13	14		732	9	16		732	19	14		732	10	13
733	6	13		733	11	16		733	9	13		733	15	11		733	12	14		733	20	12		733	9	15
734	12	11		734	13	8		734	13	14		734	10	0		734	13	12		734	21	15		734	7	13
735	2	16		735	20	4		735	9	11		735	13	18		735	12	7		735	24	12		735	5	8
736	0	9		736	11	14		736	3	13		736	16	3		736	11	13		736	28	15		736	8	21
737	7	4		737	12	9		737	13	16		737	3	5		737	9	5		737	20	20		737	3	18
738	9	8		738	7	12		738	11	12		738	4	18		738	1	12		738	17	16		738	8	17
739	7	15		739	13	4		739	18	7		739	12	11		739	11	13		739	20	12		739	17	25
740	3	11		740	13	7		740	4	5		740	13	26		740	17	6		740	18	9		740	15	5
741	8	8		741	20	4		741	12	21		741	20	8		741	7	6		741	17	18		741	2	8
742	9	6		742	3	14		742	13	18		742	5	17		742	11	13		742	0	12		742	6	11
743	5	8		743	9	5		743	9	14		743	20	11		743	2	11		743	14	20		743	13	17
744	1	11		744	13	16		744	6	15		744	7	10		744	12	15		744	18	9		744	4	12
745	9	12		745	6	11		745	11	15		745	6	16		745	11	6		745	9	0		745	0	9
746	10	12		746	17	13		746	4	14		746	16	10		746	11	7		746	8	3		746	12	13
747	6	3		747	8	11		747	9	18		747	4	19		747	8	8		747	15	11		747	4	5
748	13	8		748	16	13		748	7	10		748	10	14		748	6	19		748	14	11		748	9	17
749	6	9		749	0	0		749	10	13		749	10	18		749	5	12		749	18	24		749	8	11
750	14	3		750	5	11		750	7	6		750	6	14		750	4	14		750	25	12		750	18	9
751	6	15		751	9	18		751	4	5		751	7	14		751	6	23		751	21	27		751	6	10
752	9	15		752	10	8		752	12	17		752	3	16		752	9	4		752	21	20		752	5	10
753	5	7		753	13	15		753	10	20		753	13	9		753	10	13		753	16	21		753	11	15
754	10	17		754	10	15		754	13	26		754	8	17		754	10	14		754	25	18		754	8	2
755	7	2		755	7	6		755	13	11		755	9	25		755	10	19		755	10	7		755	4	25
756	20	10		756	5	7		756	5	24		756	10	14		756	15	20		756	21	18		756	9	9
757	16	8		757	11	17		757	10	5		757	16	7		757	6	1		757	11	11		757	9	6
758	16	8		758	19	11		758	15	11		758	12	11		758	10	9		758	17	15		758	14	19
759	1	13		759	7	10		759	11	3		759	0	12		759	7	14		759	13	6		759	17	9
760	9	10		760	13	17		760	8	23		760	10	12		760	4	5		760	5	25		760	11	13
761	2	13		761	12	18		761	14	17		761	12	24		761	11	8		761	18	20		761	8	20
762	2	2		762	12	14		762	10	8		762	12	5		762	5	13		762	15	7		762	10	17
763	9	1		763	4	19		763	10	15		763	14	7		763	7	24		763	21	15		763	7	5
764	8	19		764	7	7		764	11	12		764	18	21		764	7	7		764	8	16		764	19	4
765	5	4		765	7	11		765	14	19		765	16	16		765	9	11		765	9	14		765	17	14
766	13	7		766	5	12		766	3	9		766	3	18		766	4	13		766	12	15		766	10	18
767	10	5		767	3	11		767	14	16		767	11	17		767	8	15		767	11	13		767	6	7
768	6	2		768	6	11		768	14	20		768	7	15		768	6	23		768	10	9		768	11	8
769	9	3		769	7	12		769	5	16		769	5	15		769	3	11		769	19	20		769	14	17
770	6	10		770	5	13		770	13	9		770	1	16		770	4	18		770	15	20		770	15	0
771	1	3		771	12	15		771	10	17		771	14	23		771	5	19		771	13	19		771	15	15
772	15	1		772	9	22		772	8	11		772	11	10		772	12	4		772	18	18		772	11	14
773	6	13		773	14	25		773	9	5		773	8	15		773	15	6		773	16	13		773	13	12
774	9	4		774	3	6		774	12	13		774	10	10		774	12	14		774	11	11		774	5	18
775	14	0		775	9	19		775	15	21		775	8	11		775	0	8		775	13	19		775	12	9
776	10	8		776	6	9		776	10	0		776	16	7		776	12	8		776	1	22		776	17	6
777	14	0		777	4	18		777	13	6		777	14	0		777	6	0		777	18	9		777	18	1
778	5	15		778	9	8		778	16	17		778	12	11		778	10	11		778	13	14		778	6	19
779	12	5		779	8	13		779	0	19		779	15	7		779	13	13		779	13	15		779	22	4
780	2	6		780	7	9		780	7	16		780	8	16		780	12	7		780	13	18		780	5	11
781	7	11		781	10	11		781	11	4		781	5	14		781	8	13		781	20	17		781	5	10
782	8	10		782	11	23		782	18	17		782	9	14		782	6	4		782	21	3		782	0	17
783	5	3		783	5	0		783	13	16		783	11	5		783	5	17		783	6	21		783	0	29
784	10	1		784	4	9		784	10	14		784	12	13		784	9	9		784	19	19		784	9	5
785	18	5		785	5	0		785	13	22		785	13	13		785	14	8		785	10	14		785	7	17
786	3	11		786	11	10		786	11	22		786	10	10		786	15	20		786	4	9		786	16	14
787	9	11		787	8	15		787	17	16		787	11	19		787	10	23		787	9	22		787	5	2
788	13	0		788	6	0		788	9	23		788	6	21		788	20	10		788	13	13		788	10	10
789	6	7		789	7	15		789	16	17		789	5	21		789	15	20		789	23	18		789	16	13
790	4	2		790	3	21		790	4	20		790	4	9		790	10	15		790	15	4		790	15	10
791	13	14		791	9	11		791	10	17		791	19	19		791	12	18		791	14	9		791	3	14
792	9	8		792	8	12		792	7	10		792	8	16		792	13	16		792	14	10		792	10	19
793	6	14		793	2	19		793	18	23		793	7	20		793	9	14		793	15	12		793	3	7
794	0	8		794	7	22		794	7	15		794	1	11		794	6	17		794	18	21		794	16	19
795	9	8		795	9	14		795	14	16		795	11	17		795	8	15		795	18	13		795	24	11
796	7	7		796	8	11		796	8	12		796	3	7		796	16	9		796	22	17		796	9	12
797	12	0		797	9	17		797	18	17		797	16	4		797	3	14		797	17	17		797	11	22
798	4	10		798	1	14		798	13	10		798	0	6		798	18	23		798	10	11		798	20	13
799	10	0		799	8	5		799	5	17		799	4	11		799	21	9		799	0	18		799	15	10
800	14	11		800	7	21		800	18	12		800	11	21		800	8	8		800	10	18		800	12	11
801	5	6		801	5	22		801	11	15		801	5	7		801	13	4		801	15	21		801	15	2
802	11	14		802	5	16		802	12	11		802	21	13		802	12	4		802	7	5		802	19	9
803	8	8		803	9	26		803	3	18		803	11	26		803	16	20		803	10	0		803	18	11
804	7	10		804	11	15		804	18	17		804	11	17		804	12	14		804	17	23		804	15	13
805	8	3		805	4	17		805	8	22		805	2	19		805	22	17		805	20	21		805	18	8
806	5	10		806	0	17		806	7	7		806	4	16		806	10	5		806	17	17		806	12	16
807	7	7		807	0	12		807	5	12		807	11	19		807	2	10		807	10	11		807	15	9
808	10	9		808	5	24		808	2	12		808	8	6		808	13	7		808	9	16		808	14	16
809	13	9		809	6	13		809	3	15		809	6	17		809	15	5		809	17	14		809	11	9
810	5	6		810	11	15		810	13	15		810	7	16		810	19	8		810	18	13		810	18	13
811	13	7		811	10	19		811	10	13		811	7	22		811	21	7		811	11	12		811	15	3
812	15	7		812	9	12		812	11	17		812	10	6		812	10	11		812	16	22		812	18	12
813	2	18		813	4	10		813	17	11		813	15	9		813	5	6		813	17	17		813	11	13
814	5	6		814	11	14		814	6	12		814	10	8		814	12	8		814	14	3		814	15	10
815	3	0		815	10	15		815	12	15		815	9	7		815	11	2		815	21	14		815	16	13
816	7	2		816	5	9		816	3	12		816	9	8		816	7	12		816	21	10		816	3	9
817	5	1		817	9	6		817	5	7		817	11	19		817	15	5		817	8	11		817	0	15
818	6	12		818	1	10		818	5	6		818	16	1		818	14	6		818	14	8		818	9	5
819	10	9		819	7	5		819	7	19		819	16	0		819	14	4		819	15	21		819	12	17
820	10	15		820	6	7		820	0	14		820	12	19		820	15	8		820	11	14		820	18	15
821	6	9		821	8	10		821	8	20		821	9	8		821	0	5		821	11	16		821	15	4
822	6	8		822	7	16		822	18	16		822	10	7		822	7	14		822	2	16		822	10	13
823	9	1		823	8	14		823	0	6		823	6	21		823	6	1		823	10	11		823	14	15
824	8	9		824	2	4		824	8	2		824	13	6		824	14	9		824	6	18		824	10	17
825	7	10		825	4	10		825	4	24		825	13	9		825	14	4		825	15	25		825	8	16
826	1	13		826	12	11		826	11	22		826	12	11		826	16	10		826	13	10		826	11	1
827	6	9		827	3	0		827	10	22		827	4	4		827	8	7		827	16	13		827	13	17
828	5	8		828	1	8		828	4	11		828	16	9		828	9	1		828	8	28		828	19	19
829	3	4		829	5	20		829	4	11		829	18	4		829	15	8		829	6	5		829	22	12
830	5	5		830	8	14		830	8	15		830	10	12		830	15	8		830	9	13		830	17	7
831	4	4		831	10	12		831	6	12		831	13	16		831	15	17		831	6	20		831	22	17
832	3	11		832	14	7		832	3	11		832	12	16		832	7	0		832	5	24		832	11	16
833	9	1		833	8	9		833	13	5		833	11	12		833	8	2		833	18	8		833	8	17
834	11	11		834	14	21		834	11	0		834	8	18		834	21	9		834	5	15		834	15	17
835	3	4		835	7	9		835	15	12		835	8	11		835	14	1		835	6	21		835	11	14
836	5	6		836	1	24		836	5	13		836	11	14		836	14	8		836	3	7		836	1	19
837	13	7		837	7	14		837	8	0		837	10	11		837	22	15		837	3	19		837	11	5
838	7	10		838	10	5		838	1	19		838	7	1		838	22	5		838	8	13		838	19	9
839	7	6		839	13	4		839	8	16		839	5	16		839	13	11		839	5	16		839	18	17
840	10	5		840	12	12		840	11	11		840	2	9		840	15	16		840	10	14		840	2	13
841	6	9		841	6	1		841	6	18		841	6	15		841	6	15		841	10	10		841	7	14
842	8	11		842	9	7		842	6	17		842	7	7		842	20	8		842	11	21		842	10	7
843	11	9		843	5	10		843	11	13		843	4	1		843	15	12		843	17	16		843	17	20
844	7	15		844	12	4		844	3	5		844	14	5		844	12	11		844	25	23		844	1	15
845	14	5		845	9	24		845	5	19		845	8	20		845	19	15		845	11	4		845	17	8
846	9	10		846	3	5		846	4	9		846	6	9		846	11	4		846	12	8		846	19	22
847	5	18		847	10	15		847	8	13		847	7	9		847	13	7		847	12	16		847	9	6
848	3	4		848	7	19		848	14	21		848	13	8		848	6	8		848	8	20		848	13	0
849	9	13		849	2	0		849	6	11		849	2	11		849	17	14		849	5	18		849	16	13
850	7	13		850	6	4		850	12	15		850	14	6		850	15	7		850	15	8		850	19	16
851	6	13		851	0	7		851	3	10		851	14	10		851	7	10		851	15	6		851	14	17
852	7	0		852	5	9		852	4	13		852	16	11		852	10	10		852	9	7		852	13	20
853	6	7		853	7	6		853	8	17		853	8	19		853	14	0		853	8	1		853	16	14
854	10	19		854	4	12		854	20	7		854	17	12		854	15	19		854	15	16		854	15	13
855	0	14		855	12	16		855	11	13		855	11	3		855	1	13		855	15	6		855	12	11
856	10	14		856	13	13		856	20	14		856	14	0		856	13	5		856	7	3		856	15	20
857	8	16		857	7	3		857	15	10		857	16	21		857	5	5		857	7	18		857	13	2
858	9	19		858	3	16		858	8	2		858	11	11		858	19	2		858	14	15		858	11	22
859	10	9		859	3	3		859	11	19		859	15	5		859	5	13		859	9	8		859	13	10
860	16	17		860	8	10		860	13	13		860	12	10		860	16	16		860	4	22		860	15	18
861	6	10		861	13	14		861	5	8		861	16	19		861	7	13		861	4	22		861	3	15
862	5	15		862	6	20		862	5	12		862	15	13		862	7	13		862	13	8		862	0	15
863	7	6		863	2	15		863	9	7		863	16	12		863	5	8		863	5	12		863	7	15
864	11	15		864	15	11		864	6	17		864	14	11		864	16	15		864	10	17		864	21	24
865	9	10		865	0	11		865	10	22		865	16	9		865	1	13		865	1	4		865	19	14
866	11	10		866	5	5		866	18	19		866	11	13		866	13	6		866	11	14		866	14	5
867	12	20		867	3	10		867	11	23		867	18	10		867	8	17		867	3	7		867	3	12
868	12	9		868	9	9		868	15	16		868	19	15		868	14	10		868	13	10		868	20	17
869	14	12		869	4	2		869	16	11		869	16	12		869	20	3		869	13	8		869	15	18
870	16	10		870	14	2		870	6	1		870	21	15		870	11	10		870	5	6		870	11	19
871	15	11		871	3	12		871	8	15		871	17	18		871	20	14		871	18	5		871	11	16
872	12	12		872	9	12		872	9	12		872	14	10		872	13	11		872	19	15		872	16	13
873	7	15		873	7	11		873	16	8		873	18	12		873	13	12		873	13	20		873	8	16
874	13	1		874	12	14		874	16	15		874	11	13		874	16	9		874	0	8		874	10	16
875	16	15		875	2	12		875	10	19		875	18	16		875	18	16		875	8	6		875	15	14
876	17	16		876	1	13		876	9	7		876	0	14		876	14	2		876	10	14		876	13	16
877	6	15		877	10	6		877	3	14		877	5	12		877	17	10		877	6	11		877	10	10
878	9	9		878	1	9		878	5	4		878	12	14		878	17	25		878	8	3		878	14	14
879	7	9		879	14	13		879	9	10		879	19	14		879	10	11		879	7	0		879	9	15
880	5	20		880	6	4		880	6	4		880	17	22		880	10	9		880	12	12		880	14	19
881	12	6		881	9	4		881	17	15		881	17	13		881	12	12		881	7	13		881	8	7
882	12	7		882	7	17		882	10	16		882	19	16		882	25	6		882	22	10		882	11	7
883	0	10		883	10	12		883	0	2		883	12	7		883	15	18		883	8	20		883	3	7
884	17	0		884	14	3		884	10	8		884	9	4		884	22	4		884	12	12		884	21	11
885	8	12		885	2	5		885	12	3		885	12	5		885	10	12		885	11	15		885	10	12
886	10	15		886	5	15		886	17	17		886	9	0		886	20	10		886	9	17		886	6	14
887	3	11		887	9	12		887	8	14		887	20	4		887	18	15		887	4	13		887	10	13
888	9	14		888	14	8		888	15	19		888	14	8		888	25	17		888	11	15		888	10	18
889	8	13		889	3	8		889	9	10		889	11	11		889	13	17		889	12	4		889	18	14
890	7	14		890	4	13		890	10	7		890	13	20		890	6	4		890	12	9		890	10	18
891	7	17		891	4	4		891	16	18		891	9	20		891	0	0		891	12	16		891	9	11
892	11	21		892	6	5		892	5	19		892	7	9		892	9	3		892	15	15		892	7	17
893	7	3		893	5	18		893	8	9		893	10	12		893	17	15		893	8	25		893	7	12
894	15	11		894	9	13		894	15	8		894	13	18		894	9	10		894	8	12		894	0	15
895	15	7		895	13	8		895	13	9		895	13	9		895	14	4		895	15	19		895	7	16
896	10	7		896	17	1		896	9	18		896	11	5		896	21	14		896	21	7		896	19	8
897	13	11		897	1	11		897	7	11		897	4	5		897	12	8		897	8	5		897	13	20
898	10	16		898	3	18		898	12	7		898	7	18		898	13	10		898	11	13		898	14	12
899	11	7		899	10	10		899	17	11		899	12	17		899	12	8		899	13	18		899	6	9
900	12	8		900	8	21		900	11	4		900	13	14		900	15	9		900	7	14		900	17	0
901	5	8		901	15	14		901	25	15		901	8	21		901	15	12		901	15	17		901	11	21
902	0	13		902	0	6		902	18	11		902	9	10		902	17	11		902	3	11		902	15	9
903	5	11		903	7	14		903	8	18		903	11	8		903	15	16		903	18	3		903	14	20
904	13	13		904	11	7		904	16	19		904	14	15		904	12	12		904	15	13		904	4	18
905	10	7		905	8	0		905	20	17		905	12	7		905	8	18		905	7	17		905	9	12
906	15	15		906	6	27		906	13	5		906	9	18		906	13	11		906	11	12		906	8	11
907	6	12		907	1	19		907	9	15		907	9	11		907	12	16		907	10	12		907	20	10
908	13	18		908	11	12		908	8	15		908	3	15		908	19	7		908	13	3		908	6	13
909	4	11		909	4	10		909	12	6		909	10	7		909	12	16		909	13	18		909	10	12
910	10	11		910	7	3		910	17	14		910	8	13		910	19	7		910	6	0		910	9	11
911	16	3		911	13	8		911	0	2		911	11	13		911	13	7		911	11	10		911	16	9
912	15	21		912	10	13		912	13	12		912	3	7		912	16	10		912	13	6		912	21	12
913	8	8		913	2	14		913	4	12		913	8	13		913	12	18		913	4	14		913	12	10
914	6	13		914	9	9		914	8	14		914	13	14		914	11	25		914	9	6		914	13	7
915	15	13		915	7	14		915	4	11		915	12	7		915	9	19		915	11	9		915	20	19
916	7	16		916	4	11		916	3	9		916	1	10		916	5	14		916	19	18		916	9	5
917	9	17		917	8	17		917	12	20		917	13	16		917	14	19		917	9	10		917	16	21
918	7	12		918	6	14		918	4	13		918	13	10		918	7	12		918	16	12		918	16	14
919	8	12		919	14	10		919	10	12		919	7	8		919	11	11		919	6	9		919	14	10
920	11	9		920	10	16		920	6	11		920	4	11		920	5	6		920	1	8		920	3	12
921	9	4		921	13	7		921	4	5		921	12	5		921	5	7		921	8	19		921	5	18
922	16	16		922	11	14		922	7	0		922	8	14		922	11	18		922	15	13		922	6	14
923	4	7		923	17	18		923	5	16		923	6	7		923	1	18		923	14	13		923	13	21
924	6	9		924	6	12		924	2	6		924	8	11		924	10	18		924	14	13		924	14	18
925	12	15		925	6	13		925	8	14		925	4	12		925	2	25		925	9	18		925	15	11
926	6	6		926	2	12		926	12	10		926	7	8		926	14	13		926	0	20		926	21	14
927	6	13		927	5	12		927	9	14		927	10	10		927	3	10		927	16	1		927	16	8
928	17	0		928	2	12		928	10	7		928	6	14		928	11	14		928	4	16		928	3	17
929	12	15		929	8	8		929	10	10		929	9	0		929	16	11		929	17	6		929	20	18
930	7	13		930	12	22		930	13	20		930	7	14		930	2	22		930	13	16		930	6	16
931	4	12		931	10	14		931	15	9		931	2	8		931	2	2		931	12	22		931	0	22
932	1	11		932	6	7		932	9	20		932	9	22		932	13	4		932	7	12		932	10	17
933	7	10		933	6	0		933	12	11		933	7	11		933	1	0		933	3	11		933	12	11
934	2	9		934	13	5		934	7	19		934	2	4		934	11	20		934	5	20		934	12	24
935	7	13		935	18	7		935	7	8		935	0	15		935	1	26		935	10	18		935	9	12
936	13	9		936	8	10		936	8	9		936	12	22		936	3	9		936	14	9		936	21	23
937	0	15		937	13	16		937	17	17		937	13	7		937	9	25		937	9	4		937	15	18
938	8	9		938	12	4		938	7	13		938	13	12		938	9	15		938	14	4		938	10	22
939	4	14		939	12	2		939	6	18		939	5	12		939	13	17		939	15	13		939	12	27
940	9	5		940	12	4		940	12	14		940	5	11		940	2	21		940	9	16		940	12	24
941	10	20		941	9	14		941	10	23		941	19	10		941	11	14		941	6	12		941	2	18
942	11	3		942	7	3		942	13	8		942	11	14		942	7	11		942	17	2		942	6	27
943	6	15		943	10	10		943	7	9		943	7	20		943	9	22		943	5	10		943	12	22
944	7	8		944	13	16		944	16	7		944	11	11		944	9	20		944	6	19		944	8	27
945	4	10		945	13	18		945	11	20		945	13	5		945	5	16		945	8	7		945	9	29
946	6	6		946	7	14		946	9	16		946	11	10		946	4	16		946	13	8		946	11	24
947	6	9		947	12	8		947	7	25		947	10	12		947	6	7		947	16	11		947	7	0
948	10	12		948	8	8		948	8	7		948	9	7		948	9	18		948	8	7		948	12	22
949	8	5		949	7	10		949	13	3		949	10	7		949	0	18		949	10	14		949	23	17
950	9	13		950	0	9		950	9	6		950	11	6		950	4	15		950	9	10		950	9	22
951	21	10		951	6	12		951	9	16		951	9	14		951	15	17		951	21	1		951	10	25
952	3	12		952	6	9		952	13	4		952	2	2		952	11	15		952	10	9		952	18	22
953	9	8		953	8	1		953	9	3		953	10	9		953	6	11		953	16	13		953	24	19
954	10	15		954	0	7		954	6	11		954	5	6		954	8	13		954	7	18		954	13	16
955	13	12		955	9	6		955	11	7		955	12	9		955	9	13		955	22	11		955	20	21
956	4	4		956	3	8		956	6	12		956	10	8		956	10	19		956	7	4		956	14	25
957	0	16		957	5	9		957	5	6		957	2	7		957	4	17		957	4	22		957	15	20
958	1	17		958	4	10		958	0	4		958	6	8		958	4	9		958	1	10		958	0	21
959	8	17		959	4	5		959	7	13		959	5	10		959	9	14		959	11	5		959	19	23
960	11	8		960	3	8		960	15	12		960	4	3		960	8	9		960	7	14		960	11	25
961	7	10		961	12	13		961	1	6		961	13	4		961	7	5		961	9	13		961	16	25
962	1	17		962	11	14		962	15	17		962	14	13		962	5	8		962	7	13		962	10	17
963	9	26		963	7	6		963	5	3		963	17	6		963	14	17		963	3	2		963	8	22
964	12	15		964	12	5		964	7	7		964	4	18		964	14	10		964	7	7		964	13	11
965	7	11		965	2	0		965	3	6		965	8	2		965	6	11		965	18	11		965	21	21
966	1	14		966	6	9		966	4	17		966	3	1		966	14	13		966	12	7		966	14	17
967	7	12		967	10	11		967	7	14		967	1	1		967	6	13		967	17	0		967	13	14
968	6	18		968	6	6		968	8	9		968	2	9		968	10	15		968	8	0		968	18	19
969	4	13		969	9	15		969	8	4		969	14	17		969	9	5		969	7	2		969	8	17
970	11	16		970	16	10		970	9	15		970	9	6		970	10	13		970	6	0		970	11	15
971	10	12		971	1	14		971	10	2		971	6	5		971	9	13		971	9	3		971	9	18
972	10	9		972	19	7		972	8	4		972	6	8		972	9	13		972	4	4		972	13	16
973	9	24		973	7	7		973	10	5		973	11	14		973	8	7		973	10	11		973	10	22
974	11	3		974	2	24		974	13	3		974	9	7		974	15	3		974	10	8		974	21	21
975	7	17		975	6	15		975	5	5		975	4	6		975	9	7		975	7	16		975	13	22
976	7	18		976	9	17		976	6	14		976	0	12		976	10	11		976	13	16		976	11	12
977	9	13		977	14	14		977	0	1		977	6	4		977	8	18		977	7	18		977	9	14
978	4	20		978	9	11		978	8	11		978	9	18		978	15	11		978	10	9		978	6	8
979	3	16		979	8	25		979	12	15		979	4	3		979	12	20		979	0	7		979	4	22
980	6	17		980	15	13		980	15	10		980	1	12		980	3	18		980	13	10		980	14	9
981	10	24		981	12	15		981	16	13		981	10	12		981	0	17		981	5	10		981	5	9
982	12	14		982	13	25		982	8	12		982	4	15		982	11	31		982	17	1		982	6	13
983	11	22		983	14	27		983	14	15		983	5	9		983	9	14		983	8	17		983	3	21
984	8	20		984	9	29		984	3	8		984	20	11		984	8	18		984	11	4		984	3	10
985	9	16		985	9	18		985	3	10		985	8	8		985	12	16		985	4	19		985	6	12
986	7	12		986	3	24		986	7	10		986	4	19		986	14	14		986	9	15		986	12	5
987	14	0		987	13	18		987	16	14		987	12	4		987	14	13		987	14	0		987	7	9
988	11	21		988	13	14		988	0	13		988	3	17		988	3	12		988	12	9		988	12	13
989	7	15		989	11	19		989	12	19		989	9	12		989	7	14		989	12	15		989	8	10
990	21	16		990	14	21		990	9	14		990	5	17		990	17	6		990	18	7		990	10	8
991	3	15		991	6	15		991	9	8		991	6	14		991	11	22		991	12	11		991	12	0
992	12	18		992	17	25		992	11	11		992	18	7		992	11	24		992	7	8		992	2	19
993	7	12		993	5	32		993	10	16		993	12	14		993	12	17		993	10	25		993	5	11
994	8	22		994	17	18		994	5	11		994	13	8		994	10	28		994	7	3		994	3	8
995	2	12		995	3	25		995	11	6		995	3	11		995	11	15		995	15	12		995	14	15
996	8	5		996	0	5		996	13	9		996	7	15		996	6	18		996	18	12		996	12	14
997	13	15		997	13	27		997	6	10		997	4	14		997	8	23		997	18	17		997	0	20
998	14	24		998	14	16		998	4	2		998	2	3		998	11	12		998	14	3		998	4	15
999	3	9		999	7	17		999	12	9		999	3	14		999	8	18		999	8	0		999	11	13
1000	2	16		1000	4	6		1000	13	15		1000	4	15		1000	10	9		1000	19	9		1000	4	24
1001	7	19		1001	8	15		1001	11	0		1001	12	16		1001	13	16		1001	21	8		1001	12	15
1002	10	24		1002	17	24		1002	14	3		1002	9	16		1002	16	0		1002	14	11		1002	10	21
1003	8	13		1003	13	0		1003	6	6		1003	7	15		1003	16	10		1003	10	5		1003	7	6
1004	1	21		1004	8	25		1004	7	13		1004	13	20		1004	9	15		1004	16	1		1004	7	13
1005	6	9		1005	10	22		1005	5	6		1005	6	16		1005	13	15		1005	8	8		1005	15	16
1006	12	12		1006	11	20		1006	7	10		1006	9	16		1006	9	17		1006	20	18		1006	15	15
1007	14	20		1007	3	13		1007	12	8		1007	7	20		1007	10	13		1007	11	7		1007	12	7
1008	14	7		1008	11	22		1008	15	12		1008	4	0		1008	4	10		1008	7	8		1008	7	6
1009	12	23		1009	6	23		1009	10	9		1009	11	7		1009	7	21		1009	19	7		1009	14	17
1010	3	19		1010	9	17		1010	8	18		1010	1	15		1010	7	12		1010	13	22		1010	13	8
1011	11	8		1011	5	21		1011	8	1		1011	11	13		1011	7	11		1011	16	2		1011	0	20
1012	11	18		1012	14	20		1012	9	8		1012	16	12		1012	12	25		1012	0	8		1012	0	19
1013	5	11		1013	7	24		1013	12	15		1013	8	23		1013	10	11		1013	9	13		1013	16	24
1014	6	10		1014	10	16		1014	4	6		1014	8	17		1014	10	19		1014	9	10		1014	10	10
1015	15	2		1015	6	24		1015	8	13		1015	13	17		1015	5	18		1015	7	6		1015	10	6
1016	0	8		1016	10	13		1016	11	10		1016	5	16		1016	9	14		1016	2	19		1016	12	11
1017	2	16		1017	7	16		1017	9	14		1017	9	18		1017	7	15		1017	5	6		1017	9	21
1018	15	15		1018	8	27		1018	5	14		1018	6	15		1018	7	12		1018	5	16		1018	9	13
1019	5	19		1019	19	10		1019	3	7		1019	10	18		1019	13	21		1019	7	6		1019	3	6
1020	11	18		1020	20	21		1020	9	14		1020	13	5		1020	10	17		1020	15	9		1020	7	17
1021	0	14		1021	6	20		1021	8	6		1021	6	19		1021	9	16		1021	10	9		1021	2	22
1022	5	11		1022	8	6		1022	12	14		1022	8	12		1022	10	21		1022	13	2		1022	9	19
1023	8	20		1023	7	10		1023	10	24		1023	11	12		1023	8	11		1023	12	11		1023	15	21
1024	2	22		1024	4	13		1024	6	6		1024	10	12		1024	13	16		1024	15	3		1024	6	0
1025	20	19		1025	8	21		1025	10	10		1025	19	4		1025	14	1		1025	9	4		1025	13	11
1026	2	7		1026	8	19		1026	16	15		1026	10	11		1026	11	12		1026	8	7		1026	2	15
1027	13	5		1027	10	17		1027	6	7		1027	9	16		1027	12	18		1027	17	8		1027	14	10
1028	21	9		1028	3	19		1028	2	6		1028	15	12		1028	0	0		1028	10	14		1028	8	17
1029	6	14		1029	0	2		1029	0	8		1029	13	12		1029	13	10		1029	20	2		1029	12	17
1030	17	6		1030	13	17		1030	9	22		1030	7	9		1030	8	18		1030	14	9		1030	18	14
1031	11	11		1031	5	16		1031	10	10		1031	12	13		1031	16	29		1031	20	17		1031	20	15
1032	8	9		1032	6	18		1032	7	12		1032	20	11		1032	14	23		1032	14	9		1032	5	17
1033	5	12		1033	12	10		1033	9	10		1033	15	19		1033	10	11		1033	16	11		1033	19	23
1034	11	12		1034	4	16		1034	15	8		1034	5	16		1034	10	27		1034	11	8		1034	20	23
1035	6	2		1035	6	10		1035	5	0		1035	4	13		1035	12	3		1035	10	23		1035	7	19
1036	8	9		1036	7	15		1036	4	9		1036	15	20		1036	10	16		1036	7	15		1036	13	8
1037	12	9		1037	9	15		1037	5	13		1037	0	10		1037	6	19		1037	10	12		1037	5	9
1038	6	14		1038	7	16		1038	11	9		1038	16	5		1038	6	14		1038	8	10		1038	16	13
1039	9	6		1039	14	18		1039	11	2		1039	11	11		1039	7	13		1039	14	10		1039	16	11
1040	11	11		1040	4	21		1040	2	10		1040	8	11		1040	3	24		1040	2	8		1040	6	15
1041	9	19		1041	12	14		1041	11	13		1041	8	4		1041	20	18		1041	5	10		1041	17	11
1042	8	13		1042	4	13		1042	16	12		1042	6	8		1042	16	14		1042	11	12		1042	12	17
1043	8	16		1043	4	14		1043	13	9		1043	6	10		1043	12	23		1043	2	9		1043	10	25
1044	4	5		1044	2	21		1044	5	13		1044	17	16		1044	9	15		1044	17	12		1044	8	25
1045	8	22		1045	12	17		1045	8	12		1045	8	6		1045	12	11		1045	8	17		1045	10	24
1046	10	14		1046	12	16		1046	2	12		1046	15	17		1046	12	8		1046	17	1		1046	13	12
1047	12	21		1047	10	11		1047	0	12		1047	7	2		1047	9	15		1047	7	12		1047	15	13
1048	10	6		1048	5	19		1048	16	17		1048	13	17		1048	6	17		1048	14	10		1048	13	15
1049	7	0		1049	12	5		1049	9	8		1049	5	6		1049	9	18		1049	6	12		1049	1	15
1050	9	15		1050	11	9		1050	7	8		1050	13	1		1050	12	7		1050	4	14		1050	11	16
1051	15	18		1051	10	15		1051	3	8		1051	16	5		1051	4	15		1051	3	9		1051	9	17
1052	15	18		1052	17	11		1052	4	13		1052	12	8		1052	6	20		1052	6	11		1052	15	17
1053	9	10		1053	9	13		1053	10	9		1053	9	13		1053	12	9		1053	7	8		1053	3	20
1054	4	9		1054	0	9		1054	7	5		1054	15	17		1054	5	7		1054	6	13		1054	18	21
1055	5	21		1055	8	12		1055	10	19		1055	12	13		1055	15	5		1055	9	4		1055	15	20
1056	15	15		1056	9	11		1056	11	15		1056	14	7		1056	11	18		1056	7	9		1056	16	14
1057	16	16		1057	5	9		1057	7	7		1057	12	4		1057	13	16		1057	17	6		1057	6	13
1058	6	20		1058	13	16		1058	11	9		1058	12	15		1058	6	15		1058	4	5		1058	0	23
1059	14	10		1059	5	4		1059	8	4		1059	12	7		1059	11	7		1059	6	5		1059	18	16
1060	3	7		1060	5	17		1060	3	1		1060	10	2		1060	14	11		1060	9	10		1060	16	18
1061	14	11		1061	6	8		1061	9	14		1061	7	10		1061	9	6		1061	17	1		1061	14	0
1062	8	6		1062	10	11		1062	4	14		1062	11	12		1062	13	12		1062	9	9		1062	12	11
1063	8	18		1063	14	5		1063	3	10		1063	16	16		1063	15	18		1063	10	9		1063	12	14
1064	6	14		1064	12	9		1064	1	16		1064	10	20		1064	13	11		1064	11	5		1064	14	21
1065	6	20		1065	6	7		1065	9	8		1065	12	4		1065	15	6		1065	10	0		1065	11	17
1066	10	15		1066	12	5		1066	8	15		1066	16	6		1066	18	13		1066	13	7		1066	12	12
1067	12	13		1067	5	8		1067	9	9		1067	14	10		1067	13	15		1067	12	20		1067	26	11
1068	5	7		1068	11	11		1068	12	14		1068	8	14		1068	8	8		1068	5	15		1068	11	24
1069	0	17		1069	6	10		1069	10	14		1069	6	10		1069	12	2		1069	12	9		1069	7	23
1070	14	7		1070	5	0		1070	7	17		1070	10	13		1070	12	5		1070	7	1		1070	12	32
1071	13	5		1071	10	5		1071	13	10		1071	18	5		1071	17	17		1071	6	12		1071	19	16
1072	12	15		1072	2	7		1072	12	12		1072	12	11		1072	12	4		1072	9	7		1072	17	19
1073	14	12		1073	0	9		1073	13	18		1073	7	19		1073	11	2		1073	7	20		1073	17	6
1074	4	6		1074	10	1		1074	15	16		1074	5	7		1074	0	2		1074	5	6		1074	23	9
1075	15	13		1075	9	21		1075	10	13		1075	7	9		1075	10	3		1075	4	11		1075	9	6
1076	9	11		1076	8	6		1076	13	7		1076	3	14		1076	21	10		1076	14	7		1076	14	18
1077	10	0		1077	4	0		1077	1	4		1077	9	8		1077	14	0		1077	15	5		1077	13	28
1078	10	14		1078	11	11		1078	8	10		1078	9	15		1078	16	19		1078	12	11		1078	6	19
1079	11	15		1079	5	10		1079	13	14		1079	3	14		1079	13	5		1079	10	15		1079	18	5
1080	7	13		1080	9	8		1080	19	18		1080	11	3		1080	12	3		1080	12	12		1080	7	18
1081	16	22		1081	13	5		1081	10	11		1081	3	7		1081	20	15		1081	9	7		1081	13	16
1082	10	15		1082	15	2		1082	7	7		1082	6	23		1082	6	3		1082	3	6		1082	9	20
1083	9	12		1083	17	16		1083	5	0		1083	10	12		1083	11	6		1083	6	4		1083	16	7
1084	4	11		1084	5	9		1084	10	4		1084	11	6		1084	18	3		1084	3	4		1084	13	7
1085	11	17		1085	9	12		1085	7	12		1085	2	0		1085	6	14		1085	16	6		1085	13	5
1086	10	7		1086	7	10		1086	9	11		1086	12	3		1086	14	10		1086	13	3		1086	15	13
1087	10	0		1087	2	12		1087	8	13		1087	11	8		1087	6	7		1087	17	0		1087	16	4
1088	5	17		1088	12	7		1088	3	12		1088	12	16		1088	14	8		1088	5	0		1088	16	14
1089	9	17		1089	15	13		1089	0	19		1089	5	11		1089	14	6		1089	13	1		1089	10	19
1090	6	12		1090	9	15		1090	7	23		1090	8	15		1090	11	13		1090	9	7		1090	10	9
1091	11	6		1091	6	3		1091	16	22		1091	12	17		1091	12	14		1091	11	5		1091	11	1
1092	13	7		1092	7	5		1092	10	3		1092	10	7		1092	10	15		1092	17	9		1092	13	14
1093	5	12		1093	12	7		1093	7	10		1093	9	12		1093	10	8		1093	10	5		1093	2	13
1094	4	10		1094	5	9		1094	10	16		1094	7	9		1094	18	22		1094	11	5		1094	16	11
1095	2	14		1095	12	17		1095	16	22		1095	16	23		1095	15	9		1095	6	6		1095	11	8
1096	7	12		1096	16	11		1096	5	20		1096	13	12		1096	16	16		1096	9	10		1096	2	7
1097	9	9		1097	15	13		1097	13	18		1097	13	17		1097	21	16		1097	12	15		1097	8	3
1098	6	10		1098	12	8		1098	10	7		1098	8	11		1098	20	8		1098	15	3		1098	0	20
1099	8	7		1099	9	10		1099	7	10		1099	13	13		1099	11	10		1099	13	8		1099	9	10
1100	0	17		1100	10	21		1100	12	6		1100	4	9		1100	11	13		1100	15	18		1100	1	11
1101	11	6		1101	10	7		1101	4	27		1101	4	13		1101	6	10		1101	0	15		1101	3	0
1102	13	23		1102	14	13		1102	5	14		1102	7	12		1102	10	18		1102	6	9		1102	10	18
1103	13	8		1103	8	8		1103	14	11		1103	8	19		1103	11	9		1103	3	16		1103	13	5
1104	1	19		1104	0	19		1104	12	11		1104	9	20		1104	18	18		1104	14	2		1104	6	4
1105	11	14		1105	15	10		1105	4	22		1105	6	13		1105	15	23		1105	1	5		1105	11	4
1106	11	19		1106	14	16		1106	11	8		1106	2	15		1106	13	18		1106	15	7		1106	2	3
1107	15	14		1107	1	25		1107	3	9		1107	10	15		1107	5	23		1107	8	4		1107	22	4
1108	14	14		1108	8	16		1108	9	19		1108	3	13		1108	4	12		1108	15	2		1108	7	10
1109	9	18		1109	13	13		1109	3	17		1109	0	3		1109	12	16		1109	16	2		1109	8	16
1110	4	2		1110	16	9		1110	7	19		1110	17	15		1110	1	8		1110	10	10		1110	12	15
1111	9	10		1111	13	16		1111	12	9		1111	5	15		1111	11	13		1111	12	13		1111	12	13
1112	6	9		1112	12	14		1112	11	13		1112	9	16		1112	15	22		1112	13	0		1112	8	4
1113	14	14		1113	9	10		1113	16	16		1113	19	4		1113	0	22		1113	11	1		1113	6	13
1114	5	14		1114	12	12		1114	1	18		1114	12	12		1114	11	8		1114	13	10		1114	9	17
1115	7	5		1115	4	18		1115	4	19		1115	7	2		1115	9	14		1115	7	1		1115	11	9
1116	4	10		1116	7	7		1116	0	24		1116	7	20		1116	7	13		1116	5	12		1116	13	6
1117	9	3		1117	11	22		1117	0	11		1117	6	9		1117	13	18		1117	11	8		1117	9	12
1118	0	9		1118	17	0		1118	5	12		1118	13	14		1118	10	14		1118	8	7		1118	11	5
1119	4	21		1119	11	28		1119	8	10		1119	12	16		1119	10	22		1119	12	0		1119	17	15
1120	12	6		1120	7	24		1120	9	11		1120	1	11		1120	21	19		1120	13	2		1120	15	17
1121	4	8		1121	15	24		1121	9	16		1121	10	9		1121	12	0		1121	12	11		1121	12	10
1122	8	3		1122	8	13		1122	9	6		1122	17	8		1122	10	9		1122	13	8		1122	6	14
1123	10	10		1123	14	21		1123	6	22		1123	1	6		1123	11	13		1123	15	19		1123	5	9
1124	6	11		1124	12	17		1124	5	8		1124	10	6		1124	21	18		1124	10	20		1124	7	14
1125	4	13		1125	8	15		1125	1	20		1125	7	5		1125	13	18		1125	8	3		1125	12	26
1126	1	14		1126	5	11		1126	2	11		1126	8	19		1126	11	12		1126	7	0		1126	18	10
1127	13	0		1127	12	29		1127	3	14		1127	10	8		1127	13	14		1127	14	17		1127	6	20
1128	10	6		1128	13	8		1128	2	11		1128	8	14		1128	8	9		1128	10	3		1128	13	12
1129	15	8		1129	8	16		1129	6	18		1129	12	6		1129	7	13		1129	12	2		1129	11	15
1130	8	9		1130	7	19		1130	2	6		1130	11	0		1130	7	18		1130	5	0		1130	17	25
1131	14	11		1131	9	22		1131	9	4		1131	11	5		1131	7	12		1131	13	12		1131	0	29
1132	6	5		1132	6	14		1132	8	15		1132	8	6		1132	2	15		1132	8	2		1132	7	21
1133	16	12		1133	1	20		1133	8	23		1133	12	8		1133	11	22		1133	16	6		1133	1	19
1134	15	10		1134	13	18		1134	13	14		1134	8	3		1134	12	12		1134	11	6		1134	5	10
1135	3	12		1135	8	15		1135	15	13		1135	11	8		1135	1	17		1135	13	12		1135	19	26
1136	8	14		1136	11	8		1136	5	13		1136	10	28		1136	11	10		1136	12	16		1136	8	23
1137	7	13		1137	3	15		1137	12	0		1137	9	16		1137	4	9		1137	13	15		1137	7	21
1138	7	19		1138	10	12		1138	18	11		1138	19	13		1138	9	21		1138	2	5		1138	4	22
1139	11	12		1139	1	18		1139	13	12		1139	5	14		1139	7	13		1139	14	1		1139	5	10
1140	12	14		1140	5	20		1140	8	0		1140	4	12		1140	10	17		1140	7	9		1140	10	25
1141	21	9		1141	10	12		1141	7	23		1141	9	6		1141	4	9		1141	5	6		1141	7	25
1142	16	10		1142	14	6		1142	19	12		1142	11	24		1142	1	14		1142	2	17		1142	7	18
1143	9	8		1143	5	7		1143	14	13		1143	7	11		1143	2	13		1143	6	7		1143	6	21
1144	10	3		1144	5	8		1144	9	8		1144	11	16		1144	8	14		1144	15	21		1144	1	21
1145	15	5		1145	6	21		1145	7	11		1145	12	16		1145	4	12		1145	2	14		1145	4	17
1146	22	12		1146	1	3		1146	14	6		1146	9	6		1146	3	16		1146	0	3		1146	6	20
1147	6	7		1147	0	9		1147	10	13		1147	9	14		1147	9	14		1147	0	19		1147	17	19
1148	13	9		1148	4	4		1148	23	13		1148	9	17		1148	5	13		1148	13	6		1148	13	20
1149	19	12		1149	2	9		1149	17	26		1149	11	8		1149	15	9		1149	11	11		1149	14	30
1150	6	3		1150	4	12		1150	3	19		1150	7	20		1150	7	15		1150	9	10		1150	4	0
1151	10	2		1151	3	13		1151	11	14		1151	0	18		1151	15	15		1151	3	13		1151	12	21
1152	16	8		1152	2	13		1152	12	11		1152	5	3		1152	9	7		1152	11	14		1152	13	22
1153	10	12		1153	4	2		1153	0	15		1153	11	6		1153	10	3		1153	16	5		1153	3	17
1154	16	11		1154	13	16		1154	15	18		1154	12	15		1154	14	8		1154	8	7		1154	7	22
1155	9	2		1155	11	8		1155	9	24		1155	12	13		1155	10	17		1155	12	8		1155	11	27
1156	7	4		1156	12	0		1156	0	14		1156	3	13		1156	10	4		1156	0	6		1156	20	19
1157	13	6		1157	7	8		1157	10	13		1157	7	12		1157	15	1		1157	5	16		1157	5	18
1158	14	6		1158	11	14		1158	10	14		1158	4	13		1158	7	7		1158	10	7		1158	8	22
1159	8	8		1159	13	7		1159	20	12		1159	10	16		1159	10	8		1159	6	10		1159	10	23
1160	12	0		1160	11	13		1160	7	10		1160	12	6		1160	5	11		1160	2	9		1160	9	32
1161	0	11		1161	6	3		1161	9	3		1161	15	6		1161	16	11		1161	5	12		1161	12	22
1162	15	6		1162	7	0		1162	11	19		1162	5	9		1162	14	10		1162	6	9		1162	10	13
1163	14	0		1163	17	13		1163	5	4		1163	8	11		1163	13	8		1163	14	9		1163	13	16
1164	12	1		1164	10	11		1164	16	18		1164	13	10		1164	11	10		1164	14	14		1164	13	27
1165	10	0		1165	4	9		1165	1	11		1165	12	10		1165	14	10		1165	16	17		1165	8	23
1166	15	8		1166	8	13		1166	12	6		1166	7	19		1166	10	6		1166	8	12		1166	12	16
1167	12	9		1167	4	17		1167	10	9		1167	13	0		1167	7	11		1167	17	15		1167	14	7
1168	14	8		1168	8	17		1168	11	20		1168	7	11		1168	10	9		1168	12	0		1168	13	17
1169	17	0		1169	15	0		1169	5	5		1169	9	7		1169	14	5		1169	5	7		1169	7	28
1170	12	12		1170	6	18		1170	10	9		1170	11	14		1170	5	9		1170	15	10		1170	10	25
1171	12	9		1171	5	13		1171	5	3		1171	2	25		1171	11	13		1171	10	20		1171	7	19
1172	9	18		1172	3	16		1172	14	18		1172	13	14		1172	13	12		1172	9	12		1172	20	25
1173	19	11		1173	8	9		1173	7	7		1173	4	10		1173	1	12		1173	10	10		1173	7	6
1174	4	4		1174	6	11		1174	11	12		1174	6	7		1174	12	12		1174	14	15		1174	7	29
1175	12	3		1175	12	6		1175	10	10		1175	12	6		1175	1	9		1175	10	14		1175	17	11
1176	15	1		1176	8	8		1176	8	9		1176	6	10		1176	0	0		1176	7	1		1176	16	24
1177	8	6		1177	11	15		1177	44	4		1177	10	16		1177	7	6		1177	6	9		1177	13	15
1178	11	17		1178	4	3		1178	4	0		1178	11	5		1178	1	11		1178	1	5		1178	14	9
1179	12	2		1179	15	17		1179	8	7		1179	1	21		1179	7	7		1179	7	10		1179	9	15
1180	15	14		1180	12	13		1180	5	6		1180	5	6		1180	16	8		1180	8	7		1180	18	21
1181	16	5		1181	7	15		1181	8	12		1181	6	14		1181	16	7		1181	7	14		1181	12	25
1182	16	7		1182	6	14		1182	3	15		1182	6	14		1182	1	16		1182	5	15		1182	9	21
1183	18	7		1183	5	14		1183	4	23		1183	7	16		1183	11	6		1183	13	10		1183	16	17
1184	5	7		1184	10	9		1184	11	12		1184	9	13		1184	10	14		1184	11	14		1184	12	10
1185	11	14		1185	18	15		1185	6	11		1185	7	21		1185	5	6		1185	12	7		1185	14	22
1186	10	6		1186	14	3		1186	11	7		1186	7	18		1186	4	11		1186	9	13		1186	20	9
1187	12	7		1187	10	17		1187	1	10		1187	1	10		1187	13	17		1187	1	11		1187	4	6
1188	5	9		1188	13	20		1188	6	11		1188	8	9		1188	8	15		1188	4	10		1188	8	13
1189	1	18		1189	6	9		1189	5	7		1189	11	12		1189	5	15		1189	15	16		1189	20	5
1190	4	11		1190	12	3		1190	9	12		1190	17	13		1190	11	10		1190	12	19		1190	7	8
1191	11	12		1191	0	7		1191	11	7		1191	8	1		1191	19	5		1191	9	3		1191	22	9
1192	9	15		1192	9	22		1192	5	16		1192	8	9		1192	9	12		1192	7	7		1192	15	28
1193	10	17		1193	9	9		1193	5	9		1193	7	7		1193	7	7		1193	7	12		1193	23	10
1194	13	12		1194	11	11		1194	7	11		1194	11	19		1194	19	16		1194	13	13		1194	22	17
1195	15	12		1195	8	7		1195	3	5		1195	12	12		1195	8	19		1195	3	10		1195	10	9
1196	6	0		1196	14	16		1196	3	16		1196	12	7		1196	11	6		1196	9	12		1196	10	18
1197	8	19		1197	7	12		1197	14	12		1197	10	17		1197	14	13		1197	11	12		1197	16	18
1198	13	12		1198	15	10		1198	6	12		1198	12	13		1198	5	11		1198	13	19		1198	14	11
1199	1	2		1199	11	8		1199	7	8		1199	7	10		1199	14	20		1199	15	8		1199	17	14
1200	9	10		1200	6	8		1200	14	12		1200	8	0		1200	10	18		1200	0	10		1200	0	13
1201	5	15		1201	9	9		1201	3	7		1201	11	22		1201	13	19		1201	10	19		1201	13	15
1202	9	10		1202	15	0		1202	3	4		1202	9	6		1202	15	14		1202	3	2		1202	9	1
1203	7	10		1203	10	10		1203	7	2		1203	8	13		1203	11	20		1203	15	19		1203	13	4
1204	7	7		1204	12	8		1204	4	26		1204	7	12		1204	10	6		1204	6	10		1204	8	15
1205	12	2		1205	7	12		1205	5	7		1205	10	3		1205	14	17		1205	4	10		1205	14	0
1206	13	8		1206	7	13		1206	3	8		1206	12	11		1206	14	4		1206	0	9		1206	14	18
1207	10	7		1207	8	7		1207	9	3		1207	5	22		1207	7	13		1207	11	18		1207	11	12
1208	4	6		1208	0	12		1208	10	8		1208	14	18		1208	11	16		1208	8	10		1208	8	8
1209	9	5		1209	7	13		1209	10	3		1209	10	8		1209	9	23		1209	17	12		1209	22	9
1210	3	10		1210	9	12		1210	8	13		1210	8	5		1210	4	11		1210	6	10		1210	14	15
1211	6	6		1211	17	7		1211	12	13		1211	12	14		1211	11	15		1211	8	4		1211	21	6
1212	1	17		1212	13	18		1212	7	8		1212	8	6		1212	11	15		1212	17	6		1212	9	11
1213	20	3		1213	1	14		1213	7	11		1213	9	14		1213	8	16		1213	13	4		1213	20	19
1214	9	9		1214	18	4		1214	10	13		1214	10	10		1214	20	0		1214	11	20		1214	23	18
1215	11	17		1215	1	17		1215	10	17		1215	13	16		1215	13	16		1215	15	9		1215	16	24
1216	7	18		1216	2	17		1216	6	6		1216	1	19		1216	14	13		1216	6	19		1216	6	20
1217	9	15		1217	16	16		1217	12	13		1217	6	8		1217	12	8		1217	10	10		1217	14	7
1218	9	8		1218	15	15		1218	8	18		1218	15	15		1218	10	19		1218	21	11		1218	15	10
1219	11	12		1219	8	15		1219	5	17		1219	13	8		1219	8	16		1219	7	15		1219	13	15
1220	7	3		1220	11	13		1220	0	19		1220	13	8		1220	8	20		1220	21	7		1220	12	17
1221	9	9		1221	15	6		1221	9	16		1221	13	10		1221	8	10		1221	16	10		1221	8	18
1222	10	0		1222	6	16		1222	17	16		1222	12	14		1222	4	7		1222	14	12		1222	16	8
1223	7	8		1223	16	10		1223	8	13		1223	15	4		1223	2	16		1223	16	12		1223	5	13
1224	6	9		1224	14	14		1224	9	11		1224	6	20		1224	12	21		1224	5	0		1224	10	18
1225	13	5		1225	12	7		1225	6	13		1225	13	13		1225	10	12		1225	6	7		1225	12	20
1226	13	12		1226	15	23		1226	5	10		1226	22	8		1226	5	9		1226	11	6		1226	11	16
1227	13	4		1227	13	5		1227	10	7		1227	12	11		1227	9	7		1227	7	14		1227	21	15
1228	15	6		1228	12	7		1228	7	9		1228	14	15		1228	8	15		1228	14	13		1228	17	8
1229	9	17		1229	4	12		1229	8	13		1229	15	15		1229	0	17		1229	6	5		1229	8	10
1230	11	20		1230	11	8		1230	11	19		1230	10	8		1230	15	13		1230	16	3		1230	12	9
1231	8	14		1231	8	1		1231	10	0		1231	14	10		1231	22	10		1231	17	12		1231	11	4
1232	12	15		1232	13	9		1232	12	11		1232	18	13		1232	21	6		1232	7	17		1232	6	15
1233	5	8		1233	11	12		1233	10	15		1233	14	19		1233	7	16		1233	21	7		1233	11	13
1234	10	13		1234	10	8		1234	9	16		1234	14	10		1234	13	23		1234	14	7		1234	11	14
1235	15	18		1235	13	1		1235	9	3		1235	14	17		1235	4	17		1235	7	21		1235	9	7
1236	9	11		1236	13	20		1236	9	5		1236	5	0		1236	7	10		1236	10	7		1236	14	5
1237	7	14		1237	6	14		1237	3	17		1237	15	10		1237	8	9		1237	6	9		1237	11	12
1238	7	5		1238	15	10		1238	1	9		1238	13	13		1238	6	14		1238	18	11		1238	15	15
1239	4	12		1239	12	19		1239	18	11		1239	24	12		1239	4	13		1239	17	11		1239	18	16
1240	1	3		1240	13	0		1240	12	15		1240	10	17		1240	10	11		1240	15	6		1240	10	3
1241	11	15		1241	10	6		1241	10	8		1241	0	5		1241	13	1		1241	13	10		1241	17	10
1242	15	6		1242	10	4		1242	6	9		1242	13	19		1242	9	11		1242	9	7		1242	12	11
1243	11	0		1243	11	16		1243	2	12		1243	12	10		1243	7	16		1243	8	10		1243	13	16
1244	11	12		1244	13	9		1244	14	12		1244	18	13		1244	14	12		1244	11	9		1244	18	13
1245	7	20		1245	5	8		1245	11	15		1245	24	17		1245	5	6		1245	2	23		1245	17	3
1246	10	3		1246	7	1		1246	8	8		1246	9	16		1246	9	17		1246	13	13		1246	15	12
1247	17	5		1247	13	8		1247	14	14		1247	10	4		1247	11	11		1247	0	7		1247	18	1
1248	13	8		1248	22	7		1248	11	5		1248	11	16		1248	6	13		1248	8	7		1248	12	7
1249	16	10		1249	9	8		1249	10	8		1249	18	8		1249	5	2		1249	10	12		1249	15	18
1250	18	14		1250	11	13		1250	9	8		1250	9	5		1250	7	0		1250	17	15		1250	11	3
1251	15	4		1251	0	2		1251	2	10		1251	12	18		1251	9	8		1251	9	17		1251	15	22
1252	7	13		1252	1	15		1252	3	13		1252	5	8		1252	18	9		1252	6	1		1252	13	7
1253	12	9		1253	5	13		1253	14	4		1253	14	11		1253	18	1		1253	8	6		1253	12	18
1254	15	17		1254	7	10		1254	11	12		1254	12	8		1254	12	18		1254	11	8		1254	15	16
1255	8	14		1255	5	13		1255	18	14		1255	15	10		1255	9	17		1255	17	15		1255	16	16
1256	13	11		1256	9	11		1256	4	12		1256	15	8		1256	14	6		1256	8	25		1256	15	10
1257	12	14		1257	11	16		1257	7	10		1257	16	5		1257	8	13		1257	11	8		1257	17	0
1258	11	13		1258	7	6		1258	7	8		1258	14	0		1258	17	20		1258	17	10		1258	8	15
1259	14	2		1259	11	21		1259	17	3		1259	13	10		1259	11	4		1259	10	19		1259	22	25
1260	12	12		1260	11	9		1260	22	4		1260	18	3		1260	11	12		1260	19	2		1260	17	20
1261	16	12		1261	5	7		1261	13	3		1261	7	11		1261	1	16		1261	18	10		1261	21	14
1262	11	16		1262	17	7		1262	3	3		1262	9	16		1262	12	19		1262	2	3		1262	15	10
1263	11	17		1263	3	0		1263	7	19		1263	8	4		1263	12	7		1263	9	15		1263	14	12
1264	13	10		1264	11	13		1264	8	5		1264	6	22		1264	4	14		1264	14	9		1264	0	17
1265	17	6		1265	8	19		1265	10	16		1265	6	6		1265	9	18		1265	10	18		1265	10	14
1266	0	17		1266	13	11		1266	14	5		1266	7	8		1266	6	11		1266	13	11		1266	12	8
1267	6	2		1267	7	13		1267	11	3		1267	17	14		1267	10	17		1267	12	9		1267	16	18
1268	5	9		1268	9	5		1268	7	7		1268	7	10		1268	8	10		1268	17	16		1268	17	9
1269	16	6		1269	17	13		1269	9	6		1269	10	18		1269	7	13		1269	4	13		1269	14	14
1270	12	16		1270	5	6		1270	12	14		1270	7	17		1270	15	13		1270	12	16		1270	21	7
1271	9	16		1271	7	14		1271	5	9		1271	13	4		1271	12	1		1271	18	22		1271	15	20
1272	13	16		1272	10	24		1272	12	6		1272	7	11		1272	9	11		1272	6	14		1272	17	15
1273	18	18		1273	11	16		1273	1	7		1273	13	15		1273	13	15		1273	8	22		1273	3	16
1274	13	9		1274	11	14		1274	9	14		1274	8	4		1274	11	14		1274	8	5		1274	26	18
1275	14	11		1275	8	12		1275	12	6		1275	0	15		1275	13	10		1275	8	20		1275	8	27
1276	9	13		1276	14	8		1276	0	8		1276	9	18		1276	2	18		1276	10	13		1276	24	16
1277	11	14		1277	7	1		1277	8	15		1277	4	3		1277	1	18		1277	0	10		1277	19	19
1278	16	7		1278	16	10		1278	14	3		1278	7	15		1278	10	18		1278	13	7		1278	16	16
1279	14	12		1279	13	13		1279	14	4		1279	5	10		1279	16	13		1279	16	25		1279	21	16
1280	9	3		1280	5	2		1280	9	12		1280	7	17		1280	5	17		1280	17	6		1280	15	12
1281	16	19		1281	13	18		1281	12	0		1281	5	15		1281	10	19		1281	9	24		1281	27	13
1282	18	18		1282	8	1		1282	19	11		1282	3	11		1282	11	10		1282	15	7		1282	13	16
1283	17	19		1283	3	14		1283	11	8		1283	0	8		1283	12	15		1283	7	20		1283	22	8
1284	10	0		1284	14	10		1284	10	11		1284	7	2		1284	12	2		1284	14	17		1284	16	29
1285	15	12		1285	12	5		1285	16	8		1285	3	10		1285	8	6		1285	9	18		1285	19	6
1286	10	10		1286	1	13		1286	7	7		1286	8	15		1286	0	12		1286	11	27		1286	17	12
1287	6	13		1287	5	0		1287	13	13		1287	9	12		1287	12	19		1287	10	34		1287	12	9
1288	10	6		1288	5	4		1288	3	12		1288	12	11		1288	3	17		1288	9	23		1288	23	8
1289	13	7		1289	1	12		1289	12	9		1289	12	3		1289	12	13		1289	3	11		1289	7	2
1290	8	13		1290	12	12		1290	13	9		1290	13	10		1290	1	12		1290	12	10		1290	21	12
1291	10	11		1291	8	20		1291	10	2		1291	5	12		1291	7	9		1291	12	27		1291	20	7
1292	3	23		1292	3	11		1292	11	1		1292	4	15		1292	6	0		1292	13	19		1292	16	19
1293	5	14		1293	7	9		1293	10	8		1293	8	18		1293	5	18		1293	7	21		1293	21	20
1294	10	0		1294	10	4		1294	21	15		1294	11	9		1294	2	6		1294	6	12		1294	21	1
1295	10	5		1295	13	7		1295	11	9		1295	9	11		1295	1	17		1295	11	20		1295	26	10
1296	4	12		1296	12	17		1296	5	10		1296	13	11		1296	12	11		1296	6	0		1296	21	6
1297	7	7		1297	12	8		1297	15	7		1297	6	13		1297	14	11		1297	10	22		1297	25	8
1298	18	13		1298	14	8		1298	6	11		1298	4	3		1298	19	18		1298	11	16		1298	16	1
1299	4	8		1299	10	14		1299	15	15		1299	10	8		1299	13	13		1299	7	23		1299	28	16
1300	7	11		1300	12	6		1300	3	8		1300	8	6		1300	10	8		1300	4	7		1300	10	0
1301	2	10		1301	9	2		1301	9	7		1301	8	8		1301	8	14		1301	9	19		1301	21	3
1302	5	8		1302	10	10		1302	11	12		1302	10	5		1302	7	18		1302	13	23		1302	14	17
1303	5	15		1303	17	9		1303	12	17		1303	13	10		1303	6	2		1303	12	10		1303	12	0
1304	8	13		1304	0	9		1304	12	22		1304	13	12		1304	4	15		1304	19	14		1304	17	14
1305	0	20		1305	7	13		1305	14	16		1305	16	4		1305	9	17		1305	18	23		1305	19	14
1306	8	4		1306	3	9		1306	11	14		1306	21	14		1306	11	23		1306	17	17		1306	15	16
1307	9	10		1307	6	12		1307	14	15		1307	14	6		1307	13	13		1307	7	25		1307	15	13
1308	4	20		1308	8	10		1308	8	5		1308	14	0		1308	9	5		1308	3	26		1308	27	14
1309	13	12		1309	12	13		1309	11	19		1309	14	16		1309	17	20		1309	2	21		1309	10	10
1310	1	11		1310	10	13		1310	12	21		1310	9	16		1310	12	8		1310	11	19		1310	10	8
1311	1	9		1311	14	10		1311	9	15		1311	10	15		1311	7	8		1311	22	24		1311	13	17
1312	3	15		1312	5	18		1312	9	3		1312	6	6		1312	0	5		1312	16	14		1312	16	10
1313	3	16		1313	10	14		1313	11	15		1313	17	15		1313	0	16		1313	8	16		1313	20	19
1314	19	18		1314	12	7		1314	7	12		1314	8	15		1314	16	17		1314	12	13		1314	22	11
1315	13	17		1315	13	5		1315	16	5		1315	15	10		1315	0	6		1315	19	12		1315	15	9
1316	14	12		1316	10	16		1316	0	11		1316	6	16		1316	9	12		1316	19	19		1316	12	17
1317	7	14		1317	4	10		1317	8	0		1317	2	16		1317	10	8		1317	22	6		1317	21	9
1318	7	14		1318	9	28		1318	8	14		1318	11	13		1318	10	17		1318	23	13		1318	0	10
1319	10	18		1319	9	11		1319	4	19		1319	0	13		1319	11	14		1319	14	8		1319	18	20
1320	13	8		1320	5	14		1320	12	10		1320	5	10		1320	3	20		1320	25	14		1320	19	20
1321	16	14		1321	11	18		1321	12	15		1321	10	15		1321	12	16		1321	15	23		1321	4	8
1322	15	17		1322	11	23		1322	16	10		1322	11	21		1322	9	21		1322	19	9		1322	21	11
1323	14	8		1323	5	19		1323	8	11		1323	10	15		1323	12	18		1323	23	32		1323	16	8
1324	14	15		1324	5	12		1324	16	15		1324	13	15		1324	10	12		1324	21	25		1324	17	15
1325	16	19		1325	10	18		1325	4	24		1325	6	10		1325	8	17		1325	21	12		1325	22	8
1326	12	15		1326	15	12		1326	10	17		1326	14	16		1326	8	22		1326	17	17		1326	23	17
1327	9	23		1327	6	13		1327	13	15		1327	14	19		1327	11	12		1327	21	15		1327	22	21
1328	10	12		1328	14	8		1328	2	10		1328	12	20		1328	14	11		1328	16	6		1328	25	11
1329	16	16		1329	6	13		1329	10	16		1329	10	15		1329	6	2		1329	13	11		1329	16	16
1330	20	8		1330	15	13		1330	15	25		1330	13	16		1330	10	11		1330	14	11		1330	13	14
1331	17	15		1331	13	12		1331	9	8		1331	9	10		1331	12	8		1331	15	16		1331	10	12
1332	10	13		1332	4	16		1332	17	11		1332	21	8		1332	3	3		1332	18	15		1332	25	14
1333	10	5		1333	8	20		1333	12	15		1333	9	6		1333	0	5		1333	15	13		1333	17	14
1334	4	22		1334	7	9		1334	10	8		1334	10	9		1334	13	4		1334	20	20		1334	16	11
1335	11	13		1335	11	16		1335	18	11		1335	14	16		1335	15	10		1335	5	0		1335	21	17
1336	8	20		1336	0	0		1336	8	6		1336	3	9		1336	9	6		1336	0	10		1336	20	10
1337	17	15		1337	8	4		1337	13	13		1337	0	5		1337	5	17		1337	21	5		1337	15	13
1338	14	16		1338	13	12		1338	9	19		1338	0	10		1338	7	6		1338	13	21		1338	25	19
1339	14	3		1339	9	9		1339	0	17		1339	8	11		1339	12	3		1339	26	20		1339	14	4
1340	18	0		1340	2	10		1340	10	16		1340	7	7		1340	12	19		1340	15	19		1340	25	17
1341	10	19		1341	13	11		1341	8	16		1341	6	8		1341	9	6		1341	11	5		1341	12	9
1342	13	23		1342	11	15		1342	5	9		1342	8	5		1342	6	20		1342	16	26		1342	14	14
1343	14	12		1343	4	11		1343	8	18		1343	10	6		1343	13	24		1343	5	13		1343	17	12
1344	7	10		1344	9	25		1344	15	14		1344	6	0		1344	8	7		1344	25	20		1344	14	6
1345	13	14		1345	4	14		1345	7	14		1345	12	7		1345	1	4		1345	16	20		1345	10	21
1346	0	15		1346	12	15		1346	7	16		1346	9	6		1346	11	0		1346	17	15		1346	10	18
1347	7	22		1347	9	10		1347	18	3		1347	7	17		1347	10	12		1347	17	13		1347	11	17
1348	8	5		1348	10	18		1348	6	16		1348	5	10		1348	8	16		1348	9	6		1348	2	17
1349	10	5		1349	4	9		1349	13	19		1349	4	6		1349	11	8		1349	16	16		1349	8	4
1350	14	8		1350	10	12		1350	12	12		1350	8	4		1350	5	11		1350	20	19		1350	4	11
1351	11	8		1351	5	14		1351	11	12		1351	13	5		1351	14	11		1351	12	13		1351	4	13
1352	11	12		1352	11	12		1352	21	13		1352	14	12		1352	16	19		1352	15	7		1352	9	12
1353	11	17		1353	6	18		1353	10	0		1353	10	8		1353	13	12		1353	11	15		1353	9	0
1354	8	18		1354	10	16		1354	6	5		1354	0	16		1354	8	3		1354	11	12		1354	2	7
1355	13	19		1355	7	18		1355	11	5		1355	9	12		1355	6	11		1355	9	5		1355	9	9
1356	19	26		1356	10	10		1356	11	3		1356	9	12		1356	10	13		1356	17	16		1356	5	9
1357	7	23		1357	15	11		1357	6	15		1357	17	16		1357	6	2		1357	12	8		1357	14	13
1358	15	22		1358	4	14		1358	4	17		1358	9	14		1358	11	9		1358	18	7		1358	7	0
1359	10	18		1359	14	12		1359	10	4		1359	11	16		1359	12	9		1359	15	13		1359	6	7
1360	14	9		1360	6	15		1360	21	6		1360	7	11		1360	6	21		1360	15	13		1360	14	17
1361	12	16		1361	8	11		1361	4	18		1361	3	9		1361	19	8		1361	13	12		1361	12	17
1362	22	16		1362	5	17		1362	10	10		1362	2	20		1362	11	14		1362	28	20		1362	17	11
1363	11	18		1363	7	9		1363	7	15		1363	12	20		1363	9	0		1363	9	16		1363	16	15
1364	17	9		1364	3	19		1364	8	22		1364	13	10		1364	2	14		1364	21	20		1364	17	19
1365	8	10		1365	6	10		1365	16	12		1365	5	23		1365	5	3		1365	2	11		1365	20	19
1366	10	13		1366	8	9		1366	12	23		1366	10	15		1366	7	8		1366	17	16		1366	10	12
1367	10	14		1367	18	20		1367	6	12		1367	9	27		1367	0	9		1367	8	16		1367	15	12
1368	1	17		1368	13	13		1368	14	13		1368	3	11		1368	9	9		1368	15	13		1368	26	19
1369	7	11		1369	9	16		1369	9	12		1369	2	14		1369	11	5		1369	10	13		1369	10	16
1370	18	9		1370	0	0		1370	13	17		1370	11	7		1370	0	11		1370	5	16		1370	11	16
1371	15	8		1371	4	9		1371	4	22		1371	0	9		1371	9	7		1371	7	14		1371	8	15
1372	6	8		1372	10	11		1372	6	13		1372	13	20		1372	12	8		1372	12	24		1372	8	20
1373	10	4		1373	1	15		1373	2	14		1373	7	17		1373	9	14		1373	15	11		1373	10	16
1374	4	2		1374	9	12		1374	10	11		1374	18	12		1374	10	13		1374	14	22		1374	13	19
1375	21	4		1375	8	25		1375	4	15		1375	12	10		1375	15	7		1375	15	13		1375	14	9
1376	9	14		1376	5	14		1376	7	16		1376	7	0		1376	10	9		1376	8	5		1376	7	17
1377	9	9		1377	13	18		1377	8	7		1377	8	7		1377	9	24		1377	5	16		1377	5	13
1378	10	12		1378	5	4		1378	6	4		1378	14	19		1378	4	11		1378	5	7		1378	7	11
1379	11	0		1379	8	19		1379	3	20		1379	10	23		1379	8	8		1379	10	0		1379	16	20
1380	22	10		1380	11	17		1380	11	5		1380	5	13		1380	16	16		1380	10	19		1380	11	19
1381	9	8		1381	6	17		1381	4	10		1381	5	16		1381	4	9		1381	4	18		1381	6	18
1382	0	2		1382	8	9		1382	8	12		1382	20	18		1382	8	17		1382	13	12		1382	18	16
1383	10	8		1383	8	12		1383	9	11		1383	7	19		1383	12	17		1383	3	4		1383	13	6
1384	5	10		1384	6	16		1384	4	5		1384	11	14		1384	8	10		1384	5	22		1384	0	8
1385	15	16		1385	9	14		1385	7	18		1385	9	18		1385	8	9		1385	6	24		1385	9	12
1386	0	14		1386	7	16		1386	4	18		1386	10	19		1386	2	12		1386	5	10		1386	16	13
1387	6	13		1387	9	3		1387	2	9		1387	12	22		1387	6	14		1387	5	12		1387	8	8
1388	12	2		1388	11	20		1388	11	10		1388	4	7		1388	3	13		1388	17	14		1388	8	8
1389	11	7		1389	10	19		1389	16	15		1389	4	18		1389	15	5		1389	16	10		1389	7	13
1390	7	10		1390	12	22		1390	6	8		1390	13	23		1390	6	24		1390	9	18		1390	20	6
1391	8	13		1391	6	21		1391	13	12		1391	14	12		1391	5	11		1391	12	5		1391	12	8
1392	10	16		1392	2	9		1392	5	11		1392	10	22		1392	8	1		1392	2	13		1392	18	6
1393	11	10		1393	9	3		1393	4	13		1393	12	19		1393	19	15		1393	4	14		1393	16	10
1394	11	20		1394	10	8		1394	10	21		1394	8	18		1394	9	18		1394	10	4		1394	13	5
1395	16	10		1395	6	21		1395	5	8		1395	12	12		1395	8	14		1395	8	18		1395	20	17
1396	14	12		1396	11	19		1396	2	11		1396	17	32		1396	13	16		1396	12	17		1396	19	6
1397	15	14		1397	3	11		1397	7	21		1397	12	23		1397	14	16		1397	9	15		1397	10	4
1398	16	18		1398	12	14		1398	6	15		1398	12	20		1398	3	23		1398	15	21		1398	18	9
1399	7	10		1399	2	18		1399	6	8		1399	19	22		1399	2	19		1399	9	5		1399	9	8
1400	8	6		1400	9	21		1400	0	20		1400	13	22		1400	12	14		1400	2	10		1400	1	5
1401	8	9		1401	8	7		1401	8	15		1401	6	19		1401	0	22		1401	1	15		1401	16	4
1402	13	9		1402	6	18		1402	9	20		1402	4	18		1402	14	13		1402	0	5		1402	2	5
1403	10	5		1403	5	3		1403	17	8		1403	6	23		1403	8	15		1403	5	7		1403	9	11
1404	7	15		1404	0	26		1404	0	10		1404	6	6		1404	6	19		1404	4	27		1404	12	3
1405	11	14		1405	8	11		1405	7	24		1405	11	22		1405	12	12		1405	8	7		1405	11	4
1406	13	23		1406	3	16		1406	4	12		1406	16	23		1406	11	18		1406	15	4		1406	10	0
1407	2	9		1407	10	10		1407	9	10		1407	10	20		1407	4	16		1407	0	9		1407	6	8
1408	8	18		1408	10	15		1408	7	12		1408	10	15		1408	4	17		1408	10	13		1408	16	6
1409	15	12		1409	6	4		1409	6	16		1409	3	16		1409	5	13		1409	8	20		1409	9	6
1410	4	9		1410	5	9		1410	5	26		1410	11	0		1410	3	16		1410	5	17		1410	16	6
1411	5	9		1411	2	13		1411	10	22		1411	15	14		1411	5	14		1411	5	0		1411	3	6
1412	9	8		1412	6	13		1412	5	26		1412	4	15		1412	10	22		1412	3	9		1412	15	11
1413	11	10		1413	11	13		1413	1	26		1413	1	26		1413	10	14		1413	8	7		1413	4	12
1414	6	8		1414	6	25		1414	0	12		1414	5	15		1414	12	23		1414	0	9		1414	8	5
1415	9	22		1415	10	11		1415	15	19		1415	3	26		1415	5	18		1415	10	12		1415	13	10
1416	14	19		1416	9	29		1416	3	12		1416	5	18		1416	7	14		1416	7	14		1416	21	10
1417	10	12		1417	11	15		1417	12	9		1417	8	20		1417	9	19		1417	5	4		1417	14	11
1418	7	10		1418	5	18		1418	0	0		1418	0	21		1418	7	13		1418	16	20		1418	13	11
1419	4	25		1419	8	5		1419	9	3		1419	9	29		1419	9	24		1419	5	23		1419	7	11
1420	0	22		1420	21	19		1420	4	3		1420	15	25		1420	2	21		1420	6	14		1420	14	19
1421	10	10		1421	5	9		1421	9	15		1421	7	21		1421	11	16		1421	4	11		1421	15	2
1422	5	13		1422	8	6		1422	7	10		1422	2	18		1422	11	16		1422	14	11		1422	18	15
1423	7	7		1423	8	9		1423	7	18		1423	4	11		1423	0	18		1423	9	9		1423	14	15
1424	5	6		1424	7	26		1424	8	12		1424	13	9		1424	10	18		1424	20	21		1424	15	21
1425	9	9		1425	8	17		1425	13	22		1425	12	18		1425	6	16		1425	11	12		1425	20	18
1426	6	25		1426	9	28		1426	4	22		1426	5	15		1426	6	16		1426	8	19		1426	13	19
1427	12	13		1427	7	12		1427	7	5		1427	13	24		1427	2	13		1427	9	17		1427	17	21
1428	6	12		1428	2	16		1428	10	19		1428	19	17		1428	7	6		1428	9	16		1428	23	20
1429	0	17		1429	9	12		1429	5	7		1429	5	32		1429	10	13		1429	11	21		1429	6	23
1430	6	17		1430	1	9		1430	12	14		1430	14	17		1430	13	13		1430	9	13		1430	17	25
1431	15	18		1431	5	0		1431	8	6		1431	5	17		1431	9	21		1431	12	35		1431	10	10
1432	13	17		1432	1	14		1432	8	12		1432	15	15		1432	19	10		1432	8	19		1432	21	5
1433	9	10		1433	11	8		1433	9	13		1433	11	8		1433	11	24		1433	10	20		1433	19	14
1434	10	15		1434	0	11		1434	12	19		1434	3	10		1434	14	20		1434	6	20		1434	23	7
1435	0	11		1435	5	11		1435	11	17		1435	8	4		1435	6	12		1435	10	15		1435	8	14
1436	8	7		1436	7	16		1436	15	21		1436	12	12		1436	9	14		1436	8	8		1436	18	20
1437	11	11		1437	5	5		1437	7	18		1437	7	12		1437	15	6		1437	16	15		1437	6	19
1438	7	6		1438	13	9		1438	10	8		1438	7	10		1438	16	3		1438	13	10		1438	14	21
1439	11	9		1439	5	14		1439	6	18		1439	9	13		1439	17	0		1439	8	19		1439	16	12
1440	6	6		1440	11	13		1440	7	6		1440	13	13		1440	5	14		1440	2	9		1440	19	22
1441	8	11		1441	15	15		1441	10	3		1441	3	11		1441	11	8		1441	3	9		1441	6	9
1442	13	23		1442	2	9		1442	12	15		1442	14	9		1442	10	16		1442	9	14		1442	15	14
1443	8	25		1443	10	16		1443	16	14		1443	13	7		1443	16	28		1443	11	5		1443	19	14
1444	11	22		1444	10	11		1444	13	7		1444	14	11		1444	17	17		1444	0	24		1444	16	13
1445	9	10		1445	16	12		1445	13	15		1445	12	9		1445	11	11		1445	2	11		1445	20	10
1446	14	8		1446	12	15		1446	11	16		1446	19	12		1446	13	18		1446	18	21		1446	18	23
1447	15	17		1447	12	32		1447	5	26		1447	3	13		1447	21	21		1447	9	16		1447	18	22
1448	8	14		1448	8	24		1448	14	8		1448	5	7		1448	2	12		1448	1	29		1448	17	22
1449	7	19		1449	13	10		1449	3	18		1449	14	11		1449	13	15		1449	11	11		1449	14	27
1450	11	7		1450	10	25		1450	4	9		1450	11	11		1450	20	22		1450	12	25		1450	13	13
1451	14	28		1451	4	22		1451	3	6		1451	14	17		1451	14	29		1451	5	19		1451	14	25
1452	6	15		1452	6	16		1452	10	4		1452	9	8		1452	15	18		1452	11	20		1452	0	17
1453	2	17		1453	4	16		1453	8	10		1453	8	12		1453	9	26		1453	13	14		1453	18	20
1454	10	23		1454	12	22		1454	1	14		1454	6	9		1454	5	27		1454	5	6		1454	9	13
1455	0	30		1455	5	15		1455	0	9		1455	6	8		1455	13	15		1455	8	5		1455	20	5
1456	7	30		1456	6	23		1456	0	17		1456	8	15		1456	6	22		1456	6	24		1456	12	13
1457	8	18		1457	10	20		1457	3	16		1457	15	4		1457	0	18		1457	9	7		1457	11	13
1458	16	21		1458	12	6		1458	9	2		1458	1	6		1458	19	23		1458	8	10		1458	19	7
1459	5	26		1459	12	22		1459	7	4		1459	15	6		1459	3	20		1459	13	19		1459	19	14
1460	19	20		1460	12	13		1460	4	7		1460	12	11		1460	12	3		1460	15	14		1460	10	23
1461	8	0		1461	8	17		1461	0	16		1461	12	9		1461	8	13		1461	16	23		1461	16	15
1462	12	18		1462	2	18		1462	6	0		1462	19	21		1462	10	17		1462	9	18		1462	23	12
1463	8	17		1463	5	14		1463	9	10		1463	0	1		1463	16	19		1463	7	15		1463	16	20
1464	12	7		1464	2	15		1464	5	10		1464	3	15		1464	15	15		1464	7	7		1464	21	8
1465	18	23		1465	8	6		1465	4	19		1465	12	11		1465	11	16		1465	12	2		1465	18	7
1466	10	14		1466	10	0		1466	5	17		1466	0	9		1466	14	22		1466	5	11		1466	13	16
1467	6	19		1467	6	23		1467	6	18		1467	6	20		1467	10	10		1467	19	9		1467	6	9
1468	7	28		1468	9	23		1468	4	21		1468	3	14		1468	11	11		1468	5	11		1468	22	0
1469	7	22		1469	5	19		1469	8	18		1469	2	14		1469	9	9		1469	17	3		1469	17	4
1470	8	24		1470	3	10		1470	3	17		1470	1	9		1470	8	16		1470	16	9		1470	8	10
1471	10	14		1471	4	21		1471	11	23		1471	8	19		1471	10	16		1471	12	8		1471	17	0
1472	8	26		1472	8	19		1472	2	21		1472	2	10		1472	12	8		1472	11	5		1472	13	10
1473	14	22		1473	9	17		1473	12	9		1473	5	7		1473	15	8		1473	2	9		1473	20	21
1474	7	20		1474	9	19		1474	11	10		1474	13	10		1474	13	28		1474	12	9		1474	20	13
1475	10	22		1475	14	17		1475	6	17		1475	9	11		1475	6	25		1475	12	13		1475	18	5
1476	6	17		1476	7	15		1476	6	28		1476	12	0		1476	14	6		1476	18	5		1476	24	1
1477	3	23		1477	15	10		1477	6	22		1477	13	13		1477	10	18		1477	15	3		1477	22	14
1478	6	17		1478	13	20		1478	6	17		1478	8	20		1478	5	11		1478	6	16		1478	19	6
1479	2	21		1479	3	13		1479	13	25		1479	25	10		1479	16	13		1479	14	10		1479	20	19
1480	2	28		1480	15	11		1480	10	26		1480	11	13		1480	14	22		1480	12	0		1480	10	11
1481	10	21		1481	12	24		1481	4	17		1481	8	10		1481	9	22		1481	17	17		1481	21	17
1482	11	22		1482	10	30		1482	12	23		1482	8	7		1482	17	29		1482	15	12		1482	14	15
1483	14	29		1483	6	16		1483	1	24		1483	11	17		1483	19	23		1483	16	18		1483	20	10
1484	8	27		1484	4	24		1484	4	22		1484	16	16		1484	8	20		1484	9	11		1484	27	15
1485	10	13		1485	11	22		1485	1	33		1485	15	31		1485	12	15		1485	11	13		1485	12	18
1486	7	23		1486	7	17		1486	2	45		1486	13	14		1486	13	20		1486	4	12		1486	20	32
1487	10	23		1487	4	16		1487	6	57		1487	12	11		1487	13	23		1487	0	12		1487	18	26
1488	19	25		1488	11	18		1488	6	42		1488	15	13		1488	12	15		1488	11	8		1488	12	19
1489	20	22		1489	17	28		1489	8	47		1489	7	20		1489	9	14		1489	13	23		1489	14	17
1490	15	21		1490	3	21		1490	7	49		1490	8	13		1490	18	15		1490	9	7		1490	14	27
1491	2	38		1491	3	28		1491	10	58		1491	14	31		1491	4	25		1491	9	9		1491	19	22
1492	0	12		1492	2	23		1492	4	63		1492	13	43		1492	6	27		1492	10	21		1492	17	12
1493	16	38		1493	9	36		1493	6	67		1493	8	36		1493	16	33		1493	8	14		1493	12	21
1494	4	47		1494	3	40		1494	12	76		1494	6	40		1494	12	46		1494	17	22		1494	11	15
1495	20	48		1495	4	53		1495	6	98		1495	6	42		1495	15	45		1495	17	13		1495	11	19
1496	11	48		1496	6	52		1496	9	165		1496	10	49		1496	14	51		1496	14	11		1496	28	20
1497	15	49		1497	4	85		1497	5	341		1497	15	59		1497	8	47		1497	10	11		1497	27	23
1498	10	54		1498	0	156		1498	9	708		1498	6	61		1498	14	44		1498	17	17		1498	16	21
1499	7	67		1499	13	332		1499	9	1331		1499	6	80		1499	6	50		1499	2	31		1499	15	27
1500	15	72		1500	11	606		1500	1	1865		1500	6	97		1500	10	69		1500	2	32		1500	24	20
1501	7	86		1501	19	819		1501	5	1895		1501	11	161		1501	11	67		1501	9	17		1501	13	18
1502	10	101		1502	12	885		1502	13	1454		1502	4	351		1502	12	79		1502	10	16		1502	21	29
1503	10	96		1503	12	685		1503	0	835		1503	10	719		1503	0	110		1503	11	6		1503	15	33
1504	3	148		1504	8	414		1504	7	388		1504	24	1184		1504	6	172		1504	10	15		1504	11	31
1505	12	299		1505	10	201		1505	9	165		1505	17	1519		1505	13	371		1505	14	17		1505	17	31
1506	15	603		1506	12	105		1506	8	86		1506	19	1448		1506	6	780		1506	8	23		1506	20	33
1507	20	1062		1507	12	59		1507	6	63		1507	8	1031		1507	6	1300		1507	10	7		1507	12	22
1508	9	1485		1508	13	40		1508	9	59		1508	19	580		1508	11	1661		1508	7	30		1508	11	32
1509	14	1524		1509	22	26		1509	9	63		1509	14	271		1509	5	1591		1509	11	22		1509	11	0
1510	5	1175		1510	6	39		1510	9	59		1510	15	106		1510	8	1117		1510	12	25		1510	0	19
1511	6	661		1511	10	43		1511	5	60		1511	21	42		1511	11	601		1511	8	19		1511	10	22
1512	13	323		1512	3	50		1512	8	79		1512	18	44		1512	12	251		1512	14	1		1512	19	23
1513	20	125		1513	8	49		1513	13	68		1513	15	45		1513	13	95		1513	9	11		1513	20	25
1514	19	64		1514	10	46		1514	14	67		1514	13	38		1514	14	46		1514	6	7		1514	20	27
1515	17	35		1515	15	45		1515	21	65		1515	8	40		1515	17	34		1515	13	14		1515	18	25
1516	25	34		1516	8	30		1516	17	59		1516	0	55		1516	17	30		1516	6	16		1516	19	15
1517	10	34		1517	14	25		1517	13	40		1517	8	60		1517	15	47		1517	16	20		1517	19	32
1518	18	35		1518	16	21		1518	4	29		1518	8	58		1518	0	49		1518	19	19		1518	10	24
1519	12	52		1519	10	24		1519	20	39		1519	11	64		1519	9	65		1519	14	15		1519	11	28
1520	13	48		1520	7	25		1520	9	66		1520	17	51		1520	8	70		1520	19	24		1520	13	24
1521	15	57		1521	15	45		1521	16	100		1521	15	48		1521	17	65		1521	8	23		1521	12	24
1522	18	58		1522	16	67		1522	13	160		1522	8	34		1522	22	60		1522	7	40		1522	23	39
1523	12	56		1523	7	78		1523	6	314		1523	15	41		1523	19	52		1523	14	39		1523	25	35
1524	29	56		1524	5	161		1524	7	685		1524	25	42		1524	14	50		1524	18	34		1524	17	51
1525	9	63		1525	14	348		1525	11	1273		1525	21	68		1525	14	47		1525	15	50		1525	19	54
1526	11	51		1526	0	605		1526	1	1844		1526	14	90		1526	18	46		1526	12	56		1526	16	65
1527	22	59		1527	7	847		1527	7	1985		1527	9	163		1527	15	71		1527	6	52		1527	13	77
1528	17	68		1528	10	896		1528	5	1585		1528	15	335		1528	9	80		1528	7	49		1528	16	78
1529	22	91		1529	5	729		1529	12	960		1529	12	690		1529	13	110		1529	4	44		1529	18	72
1530	18	128		1530	2	466		1530	17	433		1530	10	1162		1530	5	161		1530	10	56		1530	16	66
1531	20	250		1531	14	227		1531	18	188		1531	5	1541		1531	10	353		1531	3	77		1531	11	70
1532	9	522		1532	10	98		1532	11	106		1532	11	1525		1532	14	731		1532	15	70		1532	16	91
1533	8	953		1533	16	58		1533	16	98		1533	10	1125		1533	7	1263		1533	12	88		1533	5	94
1534	11	1414		1534	20	55		1534	35	107		1534	13	660		1534	16	1680		1534	23	120		1534	12	115
1535	16	1572		1535	31	46		1535	39	90		1535	17	318		1535	6	1695		1535	6	211		1535	17	132
1536	14	1309		1536	41	48		1536	27	84		1536	16	137		1536	5	1261		1536	10	469		1536	13	241
1537	18	805		1537	28	50		1537	18	85		1537	8	81		1537	15	731		1537	15	901		1537	15	509
1538	24	421		1538	20	52		1538	16	70		1538	26	85		1538	12	342		1538	21	1418		1538	16	1039
1539	21	174		1539	9	43		1539	8	60		1539	32	77		1539	14	140		1539	6	1676		1539	16	1735
1540	18	96		1540	12	30		1540	19	66		1540	27	80		1540	9	94		1540	12	1504		1540	13	2246
1541	26	85		1541	0	41		1541	11	73		1541	27	68		1541	8	93		1541	11	1022		1541	20	2237
1542	40	72		1542	1	48		1542	9	134		1542	8	53		1542	12	82		1542	17	544		1542	5	1623
1543	46	79		1543	6	65		1543	10	153		1543	9	46		1543	20	89		1543	9	224		1543	5	901
1544	38	64		1544	6	90		1544	6	196		1544	9	45		1544	16	71		1544	9	100		1544	9	395
1545	24	67		1545	16	115		1545	8	390		1545	10	59		1545	11	69		1545	17	58		1545	11	164
1546	22	61		1546	9	174		1546	9	846		1546	5	76		1546	7	72		1546	20	63		1546	13	80
1547	9	80		1547	6	397		1547	0	1546		1547	11	105		1547	8	58		1547	27	52		1547	16	58
1548	16	97		1548	14	709		1548	10	2123		1548	15	135		1548	14	76		1548	28	44		1548	13	49
1549	20	115		1549	10	961		1549	14	2049		1549	14	190		1549	7	84		1549	0	50		1549	7	67
1550	12	125		1550	1	967		1550	3	1501		1550	0	294		1550	15	117		1550	7	57		1550	8	71
1551	7	142		1551	18	719		1551	4	820		1551	6	648		1551	12	133		1551	16	64		1551	17	90
1552	6	171		1552	9	402		1552	6	356		1552	7	1200		1552	8	185		1552	3	64		1552	11	95
1553	0	242		1553	11	204		1553	16	146		1553	9	1619		1553	10	347		1553	6	62		1553	8	93
1554	6	530		1554	4	101		1554	4	73		1554	10	1631		1554	13	762		1554	14	40		1554	9	68
1555	2	1002		1555	4	48		1555	7	44		1555	13	1174		1555	1	1369		1555	14	39		1555	15	65
1556	5	1544		1556	13	37		1556	10	38		1556	17	649		1556	14	1813		1556	17	30		1556	11	68
1557	8	1659		1557	11	31		1557	25	36		1557	10	280		1557	16	1734		1557	10	31		1557	6	48
1558	6	1274		1558	20	40		1558	21	40		1558	10	111		1558	26	1226		1558	8	37		1558	6	31
1559	4	756		1559	20	35		1559	14	42		1559	7	46		1559	13	650		1559	17	43		1559	14	36
1560	5	343		1560	16	24		1560	16	54		1560	12	16		1560	16	284		1560	15	59		1560	11	46
1561	10	153		1561	10	34		1561	18	48		1561	15	10		1561	12	103		1561	12	119		1561	0	86
1562	15	48		1562	10	31		1562	25	36		1562	20	12		1562	16	50		1562	25	257		1562	10	128
1563	17	20		1563	21	32		1563	17	14		1563	14	3		1563	27	22		1563	14	587		1563	4	266
1564	25	5		1564	9	15		1564	12	0		1564	20	25		1564	41	28		1564	7	1059		1564	11	555
1565	23	16		1565	27	4		1565	24	1		1565	10	38		1565	50	18		1565	9	1564		1565	11	1151
1566	20	19		1566	22	0		1566	27	13		1566	16	52		1566	34	25		1566	15	1686		1566	7	1863
1567	13	35		1567	20	11		1567	24	15		1567	14	28		1567	16	40		1567	13	1418		1567	6	2336
1568	12	41		1568	23	18		1568	19	25		1568	32	11		1568	21	55		1568	11	872		1568	10	2212
1569	15	41		1569	11	30		1569	14	35		1569	52	0		1569	20	45		1569	12	404		1569	8	1629
1570	21	38		1570	15	28		1570	24	46		1570	57	1		1570	41	48		1570	18	180		1570	0	896
1571	24	24		1571	14	22		1571	36	41		1571	61	10		1571	78	15		1571	5	86		1571	15	413
1572	21	14		1572	15	23		1572	40	51		1572	49	2		1572	176	4		1572	18	70		1572	6	159
1573	25	0		1573	20	16		1573	43	49		1573	49	4		1573	321	8		1573	22	79		1573	10	109
1574	33	2		1574	21	30		1574	50	43		1574	50	18		1574	374	0		1574	34	82		1574	17	110
1575	38	1		1575	16	30		1575	57	40		1575	114	23		1575	268	8		1575	18	81		1575	26	120
1576	23	17		1576	7	23		1576	75	17		1576	223	22		1576	147	20		1576	24	91		1576	40	114
1577	25	26		1577	13	16		1577	116	34		1577	344	13		1577	82	29		1577	16	74		1577	28	118
1578	31	15		1578	4	12		1578	248	35		1578	346	21		1578	126	14		1578	6	63		1578	24	116
1579	46	7		1579	16	22		1579	683	33		1579	222	27		1579	245	24		1579	2	71		1579	11	91
1580	60	13		1580	24	25		1580	1335	60		1580	116	18		1580	365	23		1580	5	73		1580	15	81
1581	74	20		1581	31	25		1581	1863	58		1581	57	22		1581	348	26		1581	14	76		1581	13	85
1582	85	25		1582	41	37		1582	1727	77		1582	58	13		1582	221	29		1582	8	104		1582	4	116
1583	86	22		1583	37	37		1583	1144	55		1583	93	8		1583	117	34		1583	12	138		1583	22	145
1584	89	30		1584	31	39		1584	506	64		1584	234	27		1584	64	12		1584	20	201		1584	32	185
1585	118	19		1585	15	39		1585	210	66		1585	458	41		1585	54	18		1585	12	480		1585	32	240
1586	230	16		1586	18	42		1586	102	44		1586	609	60		1586	99	14		1586	14	1013		1586	25	507
1587	583	26		1587	12	41		1587	95	77		1587	575	52		1587	235	44		1587	11	1579		1587	30	1040
1588	1371	55		1588	13	43		1588	83	90		1588	396	50		1588	452	45		1588	25	1870		1588	42	1895
1589	2235	35		1589	25	53		1589	78	145		1589	197	51		1589	588	48		1589	37	1575		1589	98	2484
1590	2508	48		1590	13	70		1590	62	197		1590	83	42		1590	536	51		1590	36	991		1590	158	2438
1591	1944	67		1591	32	92		1591	53	206		1591	61	47		1591	318	65		1591	30	492		1591	188	1732
1592	1046	66		1592	26	110		1592	38	295		1592	62	50		1592	156	58		1592	19	186		1592	142	931
1593	449	59		1593	22	151		1593	30	578		1593	112	74		1593	70	47		1593	26	73		1593	74	419
1594	187	66		1594	21	336		1594	27	1343		1594	199	108		1594	38	47		1594	43	51		1594	39	162
1595	110	83		1595	34	689		1595	25	2111		1595	294	158		1595	39	54		1595	102	38		1595	35	84
1596	84	100		1596	42	993		1596	13	2081		1596	304	188		1596	47	88		1596	138	33		1596	46	59
1597	79	124		1597	38	928		1597	18	1320		1597	222	234		1597	46	119		1597	143	26		1597	59	35
1598	60	152		1598	36	583		1598	11	613		1598	130	472		1598	97	185		1598	106	21		1598	75	49
1599	52	180		1599	39	272		1599	18	283		1599	101	1010		1599	91	205		1599	52	35		1599	63	48
1600	39	197		1600	24	118		1600	12	154		1600	120	1585		1600	71	248		1600	34	57		1600	56	80
1601	30	315		1601	17	85		1601	21	146		1601	128	1655		1601	43	467		1601	26	49		1601	36	73
1602	28	746		1602	15	62		1602	16	96		1602	108	1113		1602	45	1052		1602	29	17		1602	9	59
1603	21	1398		1603	23	49		1603	18	75		1603	78	560		1603	25	1792		1603	49	16		1603	12	65
1604	25	1758		1604	18	45		1604	16	46		1604	45	243		1604	32	1930		1604	116	3		1604	12	43
1605	16	1404		1605	21	30		1605	2	29		1605	28	153		1605	33	1311		1605	196	0		1605	35	27
1606	15	760		1606	13	11		1606	18	24		1606	18	116		1606	30	636		1606	224	0		1606	79	14
1607	1	327		1607	11	19		1607	6	11		1607	10	77		1607	30	261		1607	175	1		1607	103	0
1608	13	168		1608	13	5		1608	12	31		1608	18	51		1608	17	154		1608	84	18		1608	103	19
1609	15	130		1609	21	14		1609	12	55		1609	14	26		1609	17	118		1609	43	15		1609	70	12
1610	17	101		1610	17	24		1610	17	70		1610	6	32		1610	8	80		1610	48	23		1610	33	40
1611	16	64		1611	26	35		1611	10	67		1611	12	32		1611	9	57		1611	104	7		1611	27	22
1612	10	44		1612	25	23		1612	18	46		1612	17	8		1612	13	30		1612	162	15		1612	12	31
1613	15	33		1613	24	13		1613	9	26		1613	8	18		1613	8	34		1613	182	21		1613	26	24
1614	15	41		1614	17	17		1614	13	24		1614	15	47		1614	10	14		1614	121	29		1614	36	29
1615	10	10		1615	30	21		1615	19	23		1615	7	71		1615	11	31		1615	62	32		1615	32	46
1616	13	23		1616	21	13		1616	14	42		1616	14	55		1616	9	42		1616	39	11		1616	26	60
1617	12	49		1617	20	15		1617	7	31		1617	10	53		1617	3	49		1617	27	13		1617	25	48
1618	14	51		1618	5	18		1618	14	36		1618	13	28		1618	8	64		1618	52	13		1618	0	40
1619	8	63		1619	19	24		1619	12	44		1619	15	29		1619	13	58		1619	146	45		1619	5	32
1620	9	65		1620	11	23		1620	9	35		1620	6	22		1620	15	39		1620	307	33		1620	11	51
1621	11	38		1621	10	22		1621	5	34		1621	6	31		1621	7	36		1621	489	41		1621	47	46
1622	8	35		1622	15	25		1622	15	47		1622	3	29		1622	15	50		1622	513	53		1622	99	67
1623	7	17		1623	17	29		1623	7	36		1623	7	17		1623	15	28		1623	383	58		1623	132	68
1624	10	29		1624	12	27		1624	11	35		1624	10	14		1624	13	37		1624	190	59		1624	126	65
1625	12	34		1625	7	33		1625	14	38		1625	4	18		1625	7	32		1625	82	65		1625	84	80
1626	10	27		1626	12	38		1626	8	47		1626	9	26		1626	11	45		1626	41	61		1626	44	94
1627	18	9		1627	6	32		1627	13	55		1627	4	30		1627	9	24		1627	44	47		1627	21	98
1628	5	17		1628	18	20		1628	11	43		1628	8	36		1628	5	23		1628	27	67		1628	4	88
1629	14	16		1629	25	31		1629	8	87		1629	6	37		1629	8	27		1629	42	95		1629	10	84
1630	9	20		1630	24	37		1630	7	102		1630	12	33		1630	10	28		1630	42	132		1630	20	95
1631	6	27		1631	15	36		1631	12	91		1631	7	38		1631	8	38		1631	42	156		1631	8	132
1632	13	43		1632	25	52		1632	6	55		1632	8	50		1632	3	23		1632	37	180		1632	37	172
1633	11	35		1633	16	36		1633	11	31		1633	12	38		1633	17	39		1633	31	275		1633	43	220
1634	14	37		1634	21	34		1634	0	5		1634	13	56		1634	7	50		1634	29	538		1634	41	271
1635	14	47		1635	13	18		1635	11	22		1635	18	76		1635	18	44		1635	35	1178		1635	28	356
1636	3	46		1636	7	15		1636	12	11		1636	12	95		1636	13	66		1636	45	1792		1636	20	778
1637	6	49		1637	0	19		1637	0	9		1637	11	70		1637	9	66		1637	52	1757		1637	10	1666
1638	6	80		1638	5	21		1638	15	3		1638	8	38		1638	18	84		1638	39	1168		1638	14	2522
1639	8	96		1639	8	18		1639	12	10		1639	14	16		1639	5	86		1639	37	579		1639	21	2464
1640	14	73		1640	10	13		1640	10	5		1640	11	22		1640	15	60		1640	35	255		1640	19	1586
1641	10	42		1641	26	17		1641	2	13		1641	12	29		1641	11	41		1641	13	151		1641	26	751
1642	7	16		1642	18	22		1642	5	12		1642	6	15		1642	15	17		1642	8	119		1642	26	332
1643	7	14		1643	11	9		1643	9	7		1643	14	16		1643	12	19		1643	3	85		1643	12	202
1644	6	25		1644	12	27		1644	16	8		1644	9	22		1644	6	17		1644	12	85		1644	8	144
1645	15	14		1645	17	14		1645	11	0		1645	12	5		1645	12	26		1645	16	50		1645	9	101
1646	2	19		1646	14	11		1646	11	8		1646	8	8		1646	5	16		1646	13	41		1646	15	68
1647	7	18		1647	6	3		1647	10	0		1647	14	5		1647	17	9		1647	0	9		1647	13	45
1648	6	18		1648	5	16		1648	8	7		1648	14	15		1648	13	15		1648	5	11		1648	9	62
1649	17	18		1649	16	21		1649	7	0		1649	11	8		1649	16	12		1649	4	51		1649	9	61
1650	4	0		1650	21	4		1650	8	1		1650	13	5		1650	9	0		1650	23	60		1650	12	45
1651	12	5		1651	41	0		1651	8	14		1651	0	2		1651	7	15		1651	15	45		1651	6	43
1652	3	10		1652	35	4		1652	14	10		1652	7	0		1652	12	8		1652	18	50		1652	10	63
1653	8	10		1653	33	11		1653	11	18		1653	7	15		1653	10	14		1653	15	40		1653	18	78
1654	19	12		1654	21	10		1654	2	23		1654	10	5		1654	6	5		1654	13	29		1654	21	50
1655	11	16		1655	27	19		1655	12	25		1655	19	24		1655	8	8		1655	7	20		1655	22	58
1656	9	8		1656	27	27		1656	13	37		1656	23	9		1656	14	5		1656	7	8		1656	23	55
1657	10	8		1657	7	17		1657	8	52		1657	26	18		1657	11	9		1657	19	26		1657	15	37
1658	8	19		1658	11	41		1658	5	46		1658	21	2		1658	0	12		1658	11	35		1658	14	21
1659	16	19		1659	16	30		1659	7	53		1659	30	21		1659	24	20		1659	6	31		1659	19	45
1660	10	14		1660	4	32		1660	9	33		1660	29	24		1660	23	9		1660	11	19		1660	24	34
1661	13	27		1661	11	31		1661	8	69		1661	31	37		1661	22	11		1661	9	28		1661	7	35
1662	14	15		1662	20	31		1662	8	74		1662	26	41		1662	21	15		1662	11	17		1662	8	36
1663	10	22		1663	17	56		1663	9	106		1663	10	42		1663	24	20		1663	13	28		1663	18	30
1664	10	36		1664	11	66		1664	4	119		1664	8	39		1664	26	38		1664	9	35		1664	6	50
1665	11	40		1665	10	50		1665	4	117		1665	7	48		1665	24	29		1665	9	47		1665	14	58
1666	16	47		1666	4	67		1666	7	122		1666	20	47		1666	18	52		1666	3	27		1666	10	58
1667	15	40		1667	20	57		1667	4	119		1667	15	64		1667	11	41		1667	9	40		1667	2	60
1668	7	57		1668	53	66		1668	3	328		1668	14	67		1668	7	50		1668	0	50		1668	7	48
1669	15	64		1669	137	156		1669	8	939		1669	15	89		1669	8	49		1669	1	62		1669	9	57
1670	0	85		1670	214	398		1670	6	1820		1670	14	114		1670	13	67		1670	3	62		1670	6	61
1671	8	97		1671	226	803		1671	2	2293		1671	15	98		1671	11	92		1671	2	101		1671	7	58
1672	9	124		1672	144	1018		1672	4	1910		1672	26	111		1672	17	112		1672	3	95		1672	15	83
1673	15	117		1673	67	827		1673	4	1066		1673	75	121		1673	8	120		1673	4	89		1673	14	121
1674	11	118		1674	37	462		1674	7	492		1674	173	308		1674	21	105		1674	5	61		1674	11	112
1675	17	111		1675	39	237		1675	4	321		1675	259	807		1675	23	104		1675	10	40		1675	19	95
1676	9	140		1676	55	145		1676	6	251		1676	227	1454		1676	44	159		1676	14	43		1676	11	51
1677	9	318		1677	52	128		1677	1	212		1677	128	1691		1677	106	400		1677	7	34		1677	7	41
1678	19	812		1678	49	105		1678	4	178		1678	68	1294		1678	171	1001		1678	3	38		1678	10	23
1679	9	1516		1679	39	96		1679	10	146		1679	35	700		1679	164	1667		1679	5	46		1679	10	25
1680	13	1819		1680	50	71		1680	4	110		1680	26	379		1680	104	1831		1680	7	21		1680	1	30
1681	12	1362		1681	75	52		1681	0	94		1681	39	244		1681	54	1253		1681	2	34		1681	5	27
1682	20	739		1682	76	47		1682	13	71		1682	35	172		1682	28	653		1682	3	15		1682	0	15
1683	11	358		1683	67	39		1683	1	73		1683	36	150		1683	23	336		1683	1	12		1683	4	0
1684	19	234		1684	26	41		1684	9	68		1684	25	133		1684	32	220		1684	5	23		1684	18	11
1685	10	198		1685	17	37		1685	7	70		1685	39	111		1685	31	174		1685	8	22		1685	22	14
1686	16	163		1686	13	36		1686	16	52		1686	58	70		1686	26	149		1686	8	26		1686	16	8
1687	12	133		1687	14	24		1687	14	37		1687	54	65		1687	27	121		1687	18	8		1687	10	4
1688	11	97		1688	24	24		1688	6	37		1688	37	73		1688	24	82		1688	8	20		1688	12	13
1689	12	80		1689	55	26		1689	4	36		1689	17	70		1689	36	67		1689	7	0		1689	9	14
1690	8	52		1690	68	14		1690	6	44		1690	7	65		1690	43	63		1690	3	10		1690	19	11
1691	15	65		1691	78	32		1691	13	43		1691	0	51		1691	38	53		1691	15	30		1691	11	21
1692	12	56		1692	74	20		1692	15	30		1692	2	48		1692	17	62		1692	28	29		1692	8	7
1693	11	54		1693	67	29		1693	1	26		1693	17	45		1693	9	64		1693	23	22		1693	9	22
1694	15	46		1694	75	18		1694	12	44		1694	30	45		1694	0	60		1694	33	24		1694	28	28
1695	17	40		1695	141	21		1695	8	52		1695	38	33		1695	8	39		1695	30	38		1695	36	14
1696	17	34		1696	379	37		1696	10	88		1696	55	41		1696	17	33		1696	16	34		1696	32	19
1697	23	31		1697	926	26		1697	18	80		1697	36	46		1697	32	35		1697	29	33		1697	24	19
1698	32	29		1698	1454	42		1698	13	60		1698	29	44		1698	48	31		1698	30	44		1698	25	24
1699	25	37		1699	1365	40		1699	15	36		1699	32	39		1699	48	36		1699	32	65		1699	27	33
1700	14	33		1700	783	23		1700	24	22		1700	45	21		1700	33	38		1700	16	75		1700	28	54
1701	24	34		1701	316	21		1701	10	9		1701	125	49		1701	28	31		1701	18	69		1701	20	58
1702	24	22		1702	134	12		1702	23	12		1702	301	66		1702	24	21		1702	4	69		1702	14	69
1703	18	19		1703	82	16		1703	14	0		1703	447	81		1703	34	31		1703	17	83		1703	15	75
1704	12	34		1704	65	2		1704	18	8		1704	392	47		1704	80	49		1704	20	81		1704	18	74
1705	22	51		1705	54	11		1705	8	3		1705	218	45		1705	163	62		1705	16	107		1705	11	58
1706	13	53		1706	37	19		1706	21	12		1706	96	17		1706	243	64		1706	13	113		1706	13	93
1707	23	46		1707	30	0		1707	14	17		1707	45	16		1707	246	53		1707	18	118		1707	15	123
1708	13	35		1708	30	3		1708	15	16		1708	34	18		1708	159	32		1708	13	107		1708	11	141
1709	14	12		1709	29	19		1709	7	7		1709	32	0		1709	70	6		1709	24	104		1709	7	140
1710	16	13		1710	20	4		1710	14	10		1710	19	10		1710	33	10		1710	55	160		1710	12	136
1711	13	0		1711	22	6		1711	15	18		1711	24	18		1711	28	14		1711	145	385		1711	8	127
1712	16	1		1712	24	6		1712	6	1		1712	29	26		1712	20	21		1712	231	967		1712	44	175
1713	13	3		1713	13	4		1713	14	14		1713	15	21		1713	21	8		1713	252	1695		1713	131	439
1714	0	12		1714	20	6		1714	4	2		1714	23	23		1714	22	23		1714	175	1865		1714	265	1126
1715	8	15		1715	18	0		1715	11	7		1715	14	27		1715	13	16		1715	102	1347		1715	305	2116
1716	15	6		1716	15	10		1716	8	5		1716	16	33		1716	18	20		1716	63	697		1716	223	2507
1717	13	8		1717	20	15		1717	13	19		1717	13	24		1717	11	20		1717	48	374		1717	115	1942
1718	18	22		1718	17	6		1718	11	6		1718	11	24		1718	10	18		1718	35	246		1718	37	1059
1719	15	16		1719	6	18		1719	8	29		1719	11	10		1719	11	3		1719	45	194		1719	22	523
1720	23	6		1720	14	11		1720	12	23		1720	13	8		1720	11	1		1720	44	162		1720	35	316
1721	14	3		1721	11	9		1721	11	9		1721	14	15		1721	13	11		1721	41	138		1721	45	269
1722	17	0		1722	22	11		1722	22	19		1722	10	31		1722	14	0		1722	30	124		1722	52	216
1723	14	2		1723	17	18		1723	19	34		1723	8	31		1723	18	20		1723	46	101		1723	43	183
1724	14	11		1724	16	15		1724	14	36		1724	11	28		1724	10	19		1724	67	72		1724	36	138
1725	10	21		1725	11	20		1725	10	16		1725	13	21		1725	4	24		1725	55	59		1725	62	130
1726	10	13		1726	20	11		1726	5	6		1726	5	29		1726	0	17		1726	31	79		1726	96	113
1727	6	6		1727	9	20		1727	6	15		1727	0	27		1727	13	21		1727	11	69		1727	89	104
1728	13	11		1728	9	18		1728	11	40		1728	10	22		1728	4	26		1728	13	60		1728	57	90
1729	6	4		1729	10	17		1729	6	44		1729	10	29		1729	12	16		1729	14	38		1729	26	66
1730	11	24		1730	5	25		1730	9	65		1730	14	25		1730	1	20		1730	18	34		1730	10	57
1731	8	16		1731	2	22		1731	6	46		1731	11	35		1731	8	6		1731	19	38		1731	12	56
1732	19	41		1732	0	19		1732	8	74		1732	11	20		1732	6	25		1732	38	34		1732	24	39
1733	14	20		1733	20	36		1733	1	76		1733	8	18		1733	5	19		1733	45	36		1733	24	47
1734	5	15		1734	7	30		1734	4	86		1734	10	16		1734	6	32		1734	42	20		1734	53	27
1735	11	15		1735	5	49		1735	8	145		1735	8	35		1735	12	6		1735	32	36		1735	92	26
1736	18	22		1736	5	70		1736	5	195		1736	6	37		1736	11	11		1736	28	24		1736	78	38
1737	8	23		1737	8	87		1737	14	205		1737	11	44		1737	5	24		1737	32	24		1737	63	43
1738	11	39		1738	16	115		1738	10	182		1738	15	50		1738	16	37		1738	60	44		1738	61	39
1739	14	59		1739	9	89		1739	9	221		1739	19	50		1739	9	44		1739	157	66		1739	56	29
1740	9	51		1740	11	97		1740	6	411		1740	17	67		1740	18	56		1740	329	63		1740	112	41
1741	14	73		1741	7	191		1741	9	1027		1741	6	102		1741	6	52		1741	418	47		1741	283	57
1742	7	95		1742	12	491		1742	7	1858		1742	14	131		1742	21	62		1742	329	54		1742	656	77
1743	15	103		1743	10	838		1743	2	2259		1743	9	156		1743	3	86		1743	172	26		1743	990	83
1744	4	130		1744	7	965		1744	13	1751		1744	14	149		1744	14	120		1744	77	12		1744	946	54
1745	17	171		1745	10	742		1745	11	944		1745	5	142		1745	6	154		1745	31	11		1745	543	40
1746	8	176		1746	2	419		1746	19	470		1746	14	243		1746	1	176		1746	33	20		1746	228	22
1747	11	173		1747	9	210		1747	6	267		1747	2	591		1747	13	174		1747	28	0		1747	92	12
1748	0	151		1748	5	126		1748	3	184		1748	2	1159		1748	8	163		1748	43	14		1748	68	4
1749	7	260		1749	2	86		1749	9	163		1749	9	1618		1749	5	317		1749	26	17		1749	49	2
1750	2	641		1750	8	46		1750	4	116		1750	10	1456		1750	16	751		1750	32	13		1750	36	8
1751	5	1289		1751	13	65		1751	14	95		1751	15	902		1751	16	1414		1751	29	22		1751	39	5
1752	8	1703		1752	4	51		1752	9	97		1752	16	451		1752	18	1812		1752	30	26		1752	25	17
1753	11	1479		1753	13	45		1753	14	108		1753	10	246		1753	12	1491		1753	28	24		1753	13	18
1754	7	877		1754	6	58		1754	7	94		1754	18	149		1754	7	846		1754	19	20		1754	13	0
1755	9	411		1755	3	49		1755	11	82		1755	9	106		1755	10	403		1755	20	30		1755	21	11
1756	11	232		1756	12	49		1756	13	71		1756	2	78		1756	7	208		1756	15	15		1756	19	18
1757	14	155		1757	7	39		1757	7	65		1757	16	72		1757	3	144		1757	9	31		1757	4	10
1758	13	118		1758	4	28		1758	14	53		1758	0	70		1758	14	117		1758	14	28		1758	8	11
1759	2	92		1759	10	27		1759	11	52		1759	14	78		1759	8	80		1759	19	22		1759	8	14
1760	16	65		1760	8	27		1760	12	52		1760	8	77		1760	8	61		1760	18	18		1760	13	15
1761	6	67		1761	7	33		1761	11	45		1761	6	64		1761	7	62		1761	14	24		1761	9	12
1762	11	66		1762	1	38		1762	2	38		1762	5	50		1762	13	76		1762	17	19		1762	1	16
1763	6	77		1763	8	31		1763	14	44		1763	4	48		1763	8	62		1763	12	22		1763	11	12
1764	2	68		1764	10	18		1764	12	57		1764	12	41		1764	11	56		1764	15	23		1764	13	21
1765	13	49		1765	9	37		1765	16	59		1765	5	36		1765	12	54		1765	16	30		1765	13	21
1766	2	41		1766	7	38		1766	11	57		1766	3	50		1766	10	50		1766	10	23		1766	10	35
1767	0	42		1767	6	33		1767	1	52		1767	0	42		1767	15	52		1767	10	29		1767	13	37
1768	6	42		1768	3	38		1768	14	46		1768	6	47		1768	11	54		1768	7	29		1768	1	32
1769	0	45		1769	7	25		1769	16	45		1769	7	49		1769	3	30		1769	16	12		1769	9	22
1770	8	35		1770	4	26		1770	3	55		1770	2	48		1770	15	37		1770	15	24		1770	8	29
1771	10	30		1771	5	29		1771	6	42		1771	6	48		1771	11	36		1771	6	25		1771	14	16
1772	12	44		1772	3	15		1772	6	40		1772	2	51		1772	10	30		1772	17	22		1772	2	10
1773	15	37		1773	3	19		1773	8	18		1773	7	49		1773	15	45		1773	11	18		1773	4	14
1774	4	60		1774	2	12		1774	0	9		1774	5	30		1774	13	40		1774	16	39		1774	5	20
1775	11	37		1775	9	5		1775	9	5		1775	3	25		1775	15	58		1775	6	45		1775	4	23
1776	10	38		1776	8	16		1776	5	7		1776	5	37		1776	14	53		1776	0	58		1776	8	41
1777	8	27		1777	6	14		1777	6	24		1777	16	37		1777	10	43		1777	17	61		1777	12	59
1778	7	27		1778	7	15		1778	10	30		1778	5	35		1778	16	23		1778	17	48		1778	0	70
1779	15	28		1779	12	11		1779	14	22		1779	6	12		1779	17	29		1779	3	90		1779	7	69
1780	8	13		1780	10	17		1780	15	21		1780	6	13		1780	10	29		1780	13	119		1780	5	58
1781	17	22		1781	8	18		1781	14	4		1781	7	0		1781	11	19		1781	14	146		1781	16	74
1782	11	7		1782	8	6		1782	9	21		1782	7	16		1782	4	3		1782	17	161		1782	2	120
1783	10	13		1783	4	1		1783	8	28		1783	6	31		1783	12	8		1783	15	136		1783	5	184
1784	0	13		1784	9	17		1784	6	23		1784	11	29		1784	14	12		1784	14	150		1784	10	222
1785	10	16		1785	14	16		1785	4	26		1785	6	23		1785	16	18		1785	18	386		1785	10	228
1786	13	21		1786	1	14		1786	10	38		1786	19	18		1786	15	28		1786	6	867		1786	11	185
1787	11	16		1787	0	11		1787	5	18		1787	11	18		1787	0	28		1787	15	1521		1787	3	272
1788	9	14		1788	4	20		1788	8	19		1788	3	20		1788	10	22		1788	5	1787		1788	12	570
1789	11	8		1789	14	17		1789	7	19		1789	6	17		1789	8	7		1789	11	1347		1789	5	1324
1790	10	15		1790	9	22		1790	10	24		1790	7	12		1790	5	18		1790	14	732		1790	10	2227
1791	13	21		1791	12	20		1791	9	13		1791	5	26		1791	9	16		1791	10	348		1791	7	2399
1792	10	19		1792	11	10		1792	17	17		1792	5	20		1792	13	18		1792	10	197		1792	3	1693
1793	10	17		1793	9	17		1793	10	17		1793	17	7		1793	8	4		1793	15	144		1793	3	879
1794	2	13		1794	2	16		1794	10	28		1794	16	25		1794	8	9		1794	13	103		1794	2	431
1795	7	17		1795	6	12		1795	9	12		1795	17	19		1795	11	2		1795	17	95		1795	5	229
1796	9	20		1796	9	12		1796	2	0		1796	3	8		1796	13	19		1796	10	85		1796	10	179
1797	10	7		1797	5	10		1797	3	9		1797	3	17		1797	6	27		1797	11	77		1797	1	148
1798	12	13		1798	3	11		1798	5	13		1798	11	10		1798	14	18		1798	8	77		1798	15	104
1799	4	17		1799	7	16		1799	5	12		1799	13	27		1799	15	19		1799	10	73		1799	11	80
1800	11	25		1800	6	0		1800	8	25		1800	13	26		1800	16	21		1800	9	68		1800	1	108
1801	14	25		1801	12	8		1801	13	17		1801	15	16		1801	14	28		1801	13	70		1801	13	128
1802	7	28		1802	7	15		1802	8	17		1802	6	17		1802	11	29		1802	8	52		1802	14	120
1803	2	21		1803	11	0		1803	5	7		1803	15	13		1803	19	18		1803	12	41		1803	15	96
1804	2	22		1804	2	7		1804	6	7		1804	6	4		1804	6	12		1804	8	42		1804	4	76
1805	5	10		1805	0	9		1805	5	10		1805	7	1		1805	10	7		1805	15	43		1805	8	39
1806	8	3		1806	1	9		1806	11	19		1806	3	7		1806	12	7		1806	9	39		1806	8	42
1807	3	7		1807	4	12		1807	8	13		1807	8	5		1807	8	11		1807	10	27		1807	17	40
1808	9	21		1808	7	5		1808	1	10		1808	10	16		1808	11	9		1808	10	35		1808	17	38
1809	5	18		1809	0	10		1809	1	12		1809	15	14		1809	6	18		1809	15	41		1809	14	38
1810	7	15		1810	5	13		1810	3	14		1810	7	14		1810	16	14		1810	7	56		1810	9	33
1811	10	15		1811	2	10		1811	7	20		1811	8	4		1811	0	14		1811	12	52		1811	13	35
1812	6	3		1812	11	6		1812	8	23		1812	12	7		1812	7	7		1812	12	51		1812	19	44
1813	9	8		1813	7	12		1813	11	22		1813	11	12		1813	10	6		1813	13	29		1813	12	53
1814	1	24		1814	2	6		1814	3	5		1814	5	3		1814	11	13		1814	6	24		1814	2	54
1815	4	23		1815	15	13		1815	6	25		1815	6	2		1815	4	10		1815	7	20		1815	18	50
1816	17	9		1816	10	20		1816	7	13		1816	9	0		1816	13	14		1816	8	21		1816	8	38
1817	10	0		1817	4	9		1817	3	12		1817	8	8		1817	6	15		1817	13	19		1817	8	28
1818	8	15		1818	4	13		1818	9	19		1818	0	10		1818	16	16		1818	8	24		1818	6	41
1819	10	15		1819	4	21		1819	0	10		1819	9	11		1819	11	11		1819	19	14		1819	18	27
1820	8	17		1820	11	6		1820	13	6		1820	14	16		1820	15	16		1820	17	1		1820	22	1
1821	8	11		1821	7	2		1821	5	14		1821	13	10		1821	10	17		1821	20	9		1821	10	6
1822	3	6		1822	12	8		1822	18	15		1822	0	12		1822	15	0		1822	10	18		1822	10	9
1823	4	17		1823	9	15		1823	11	19		1823	4	10		1823	5	14		1823	17	20		1823	12	5
1824	12	19		1824	5	5		1824	8	30		1824	2	15		1824	12	16		1824	19	17		1824	7	20
1825	5	26		1825	12	20		1825	1	34		1825	8	17		1825	10	22		1825	14	21		1825	9	13
1826	8	23		1826	5	15		1826	7	30		1826	4	15		1826	9	17		1826	17	9		1826	4	12
1827	12	19		1827	5	6		1827	8	40		1827	19	10		1827	18	27		1827	15	3		1827	12	5
1828	6	18		1828	7	15		1828	14	41		1828	16	16		1828	15	1		1828	10	12		1828	7	11
1829	9	10		1829	10	27		1829	8	56		1829	8	14		1829	11	2		1829	12	25		1829	15	6
1830	13	16		1830	9	31		1830	13	62		1830	12	17		1830	13	12		1830	16	13		1830	20	14
1831	13	13		1831	4	27		1831	9	111		1831	8	17		1831	19	22		1831	11	8		1831	8	26
1832	12	22		1832	1	47		1832	7	198		1832	16	14		1832	11	23		1832	14	13		1832	10	26
1833	11	26		1833	0	68		1833	7	267		1833	10	21		1833	22	11		1833	19	21		1833	12	35
1834	0	28		1834	10	96		1834	10	255		1834	11	28		1834	12	16		1834	8	15		1834	16	31
1835	13	24		1835	5	81		1835	14	221		1835	17	34		1835	10	29		1835	14	16		1835	10	23
1836	2	45		1836	5	95		1836	13	321		1836	9	35		1836	11	23		1836	13	19		1836	0	29
1837	7	44		1837	5	115		1837	3	840		1837	8	43		1837	3	37		1837	0	15		1837	14	24
1838	7	58		1838	11	283		1838	8	1725		1838	13	70		1838	15	41		1838	11	13		1838	11	16
1839	14	77		1839	8	602		1839	1	2260		1839	7	125		1839	18	38		1839	19	16		1839	9	19
1840	12	87		1840	14	845		1840	0	1822		1840	13	167		1840	12	62		1840	11	10		1840	5	16
1841	13	122		1841	0	691		1841	5	994		1841	8	164		1841	15	105		1841	7	0		1841	12	37
1842	2	191		1842	9	419		1842	9	472		1842	3	150		1842	14	159		1842	7	12		1842	7	31
1843	7	225		1843	8	224		1843	9	280		1843	5	166		1843	18	187		1843	7	11		1843	1	21
1844	8	202		1844	8	124		1844	9	215		1844	7	421		1844	4	172		1844	11	8		1844	12	21
1845	7	198		1845	11	91		1845	3	174		1845	10	898		1845	12	167		1845	9	17		1845	6	19
1846	13	316		1846	3	82		1846	10	153		1846	11	1320		1846	12	293		1846	10	7		1846	11	20
1847	8	832		1847	8	62		1847	11	143		1847	14	1188		1847	20	724		1847	11	10		1847	9	13
1848	10	1489		1848	7	64		1848	10	114		1848	5	740		1848	8	1273		1848	8	14		1848	7	19
1849	1	1717		1849	6	52		1849	9	95		1849	18	391		1849	8	1514		1849	20	18		1849	20	29
1850	4	1231		1850	18	43		1850	7	75		1850	3	211		1850	5	1099		1850	20	5		1850	12	23
1851	12	645		1851	4	28		1851	14	67		1851	9	155		1851	0	578		1851	13	7		1851	7	23
1852	10	307		1852	8	26		1852	14	54		1852	8	117		1852	21	286		1852	15	9		1852	4	0
1853	6	185		1853	11	36		1853	5	54		1853	16	108		1853	12	186		1853	10	10		1853	12	11
1854	8	159		1854	5	18		1854	5	36		1854	11	105		1854	9	134		1854	13	3		1854	21	16
1855	12	130		1855	13	18		1855	0	27		1855	15	85		1855	10	123		1855	17	22		1855	15	19
1856	6	119		1856	15	20		1856	7	38		1856	6	70		1856	12	98		1856	11	11		1856	10	16
1857	2	96		1857	13	21		1857	8	32		1857	6	49		1857	7	97		1857	8	14		1857	4	11
1858	10	80		1858	14	6		1858	11	23		1858	5	36		1858	11	82		1858	15	5		1858	4	21
1859	6	51		1859	13	18		1859	2	14		1859	7	51		1859	20	62		1859	18	13		1859	10	2
1860	6	50		1860	5	12		1860	0	23		1860	11	42		1860	19	31		1860	7	15		1860	10	16
1861	11	42		1861	11	12		1861	5	15		1861	12	32		1861	10	37		1861	10	6		1861	11	25
1862	6	38		1862	15	13		1862	3	35		1862	6	20		1862	13	38		1862	3	6		1862	9	7
1863	7	31		1863	13	14		1863	9	28		1863	15	25		1863	21	38		1863	24	14		1863	16	29
1864	11	33		1864	12	20		1864	3	21		1864	6	23		1864	10	40		1864	2	14		1864	15	19
1865	2	27		1865	8	21		1865	10	17		1865	11	24		1865	16	32		1865	18	15		1865	17	26
1866	4	30		1866	15	26		1866	13	19		1866	4	21		1866	11	28		1866	10	10		1866	15	14
1867	13	37		1867	7	12		1867	7	25		1867	11	19		1867	15	35		1867	11	1		1867	9	27
1868	2	23		1868	4	14		1868	7	27		1868	0	12		1868	9	20		1868	15	14		1868	3	1
1869	3	28		1869	12	10		1869	5	25		1869	4	14		1869	12	32		1869	10	20		1869	13	5
1870	20	20		1870	22	13		1870	6	13		1870	7	18		1870	9	14		1870	11	12		1870	13	0
1871	4	11		1871	16	13		1871	7	25		1871	12	19		1871	8	18		1871	18	8		1871	11	22
1872	8	18		1872	7	18		1872	4	11		1872	8	13		1872	11	16		1872	16	24		1872	12	34
1873	3	19		1873	7	13		1873	1	18		1873	8	1		1873	15	32		1873	0	24		1873	8	26
1874	9	17		1874	2	8		1874	0	26		1874	16	17		1874	20	16		1874	12	26		1874	25	32
1875	9	7		1875	6	11		1875	6	23		1875	10	12		1875	5	28		1875	19	37		1875	6	35
1876	9	15		1876	0	11		1876	5	27		1876	9	19		1876	11	17		1876	1	36		1876	0	33
1877	15	14		1877	9	18		1877	5	14		1877	18	22		1877	11	8		1877	9	34		1877	15	34
1878	0	2		1878	22	18		1878	10	20		1878	5	17		1878	10	33		1878	6	63		1878	12	42
1879	10	23		1879	13	20		1879	10	12		1879	12	19		1879	12	20		1879	17	126		1879	9	62
1880	14	15		1880	11	11		1880	11	19		1880	9	15		1880	8	10		1880	18	163		1880	13	78
1881	5	14		1881	0	18		1881	12	19		1881	16	13		1881	5	14		1881	17	159		1881	13	105
1882	7	6		1882	4	21		1882	4	19		1882	6	4		1882	17	16		1882	12	139		1882	18	173
1883	8	7		1883	12	13		1883	8	18		1883	8	13		1883	0	14		1883	8	188		1883	12	249
1884	13	18		1884	14	7		1884	3	26		1884	4	17		1884	7	33		1884	15	461		1884	14	256
1885	14	26		1885	12	8		1885	8	30		1885	13	12		1885	13	9		1885	9	980		1885	22	223
1886	11	15		1886	8	7		1886	5	20		1886	11	17		1886	5	25		1886	8	1444		1886	24	262
1887	13	16		1887	11	8		1887	8	21		1887	9	15		1887	12	22		1887	14	1317		1887	15	593
1888	2	9		1888	20	10		1888	7	18		1888	7	1		1888	2	23		1888	18	822		1888	19	1370
1889	9	6		1889	10	10		1889	3	4		1889	18	9		1889	8	19		1889	16	425		1889	6	2019
1890	1	13		1890	17	3		1890	5	15		1890	10	13		1890	6	15		1890	9	231		1890	10	1935
1891	3	10		1891	12	19		1891	4	13		1891	10	11		1891	16	19		1891	7	154		1891	12	1204
1892	3	10		1892	7	18		1892	3	24		1892	18	13		1892	7	20		1892	14	126		1892	1	610
1893	12	15		1893	16	15		1893	8	21		1893	16	8		1893	10	17		1893	12	114		1893	16	333
1894	16	22		1894	16	21		1894	5	15		1894	8	6		1894	16	17		1894	12	107		1894	14	236
1895	7	19		1895	14	21		1895	1	17		1895	12	16		1895	3	7		1895	19	99		1895	21	216
1896	11	7		1896	6	11		1896	1	7		1896	15	9		1896	5	15		1896	19	83		1896	14	170
1897	12	15		1897	9	25		1897	4	16		1897	3	6		1897	16	22		1897	12	64		1897	0	163
1898	8	15		1898	9	11		1898	0	21		1898	9	8		1898	6	12		1898	13	69		1898	7	134
1899	2	13		1899	10	5		1899	0	25		1899	3	11		1899	3	8		1899	15	34		1899	7	122
1900	15	1		1900	14	19		1900	4	15		1900	7	12		1900	6	2		1900	14	58		1900	13	98
1901	4	7		1901	15	12		1901	0	20		1901	12	8		1901	11	16		1901	17	39		1901	16	93
1902	12	11		1902	13	15		1902	3	15		1902	10	7		1902	6	18		1902	17	35		1902	19	79
1903	7	20		1903	14	16		1903	4	0		1903	0	9		1903	1	11		1903	20	29		1903	7	56
1904	3	7		1904	14	13		1904	12	15		1904	5	12		1904	3	10		1904	17	39		1904	8	41
1905	9	7		1905	12	2		1905	7	10		1905	13	4		1905	18	18		1905	25	30		1905	18	43
1906	6	9		1906	9	15		1906	1	12		1906	3	18		1906	12	8		1906	10	24		1906	11	24
1907	11	8		1907	13	13		1907	7	18		1907	12	5		1907	3	2		1907	23	25		1907	11	43
1908	8	13		1908	10	13		1908	2	16		1908	17	15		1908	9	19		1908	19	9		1908	19	27
1909	8	12		1909	11	15		1909	5	12		1909	13	11		1909	7	15		1909	9	11		1909	17	26
1910	5	6		1910	9	9		1910	8	20		1910	4	11		1910	3	9		1910	15	15		1910	23	11
1911	3	15		1911	14	15		1911	4	3		1911	19	11		1911	4	11		1911	14	7		1911	22	28
1912	8	10		1912	12	11		1912	8	5		1912	13	7		1912	4	6		1912	4	6		1912	15	11
1913	12	12		1913	13	5		1913	1	8		1913	11	9		1913	8	12		1913	12	15		1913	18	23
1914	10	13		1914	9	9		1914	0	11		1914	8	16		1914	4	16		1914	10	6		1914	14	13
1915	9	7		1915	6	15		1915	3	15		1915	15	20		1915	10	7		1915	5	9		1915	10	26
1916	11	3		1916	13	0		1916	6	18		1916	10	15		1916	13	12		1916	14	5		1916	12	26
1917	2	12		1917	7	7		1917	6	14		1917	17	5		1917	3	11		1917	15	5		1917	18	12
1918	17	11		1918	0	10		1918	10	16		1918	10	3		1918	0	11		1918	0	11		1918	15	6
1919	12	18		1919	7	15		1919	19	18		1919	11	12		1919	7	21		1919	19	7		1919	5	20
1920	13	12		1920	2	13		1920	8	8		1920	15	9		1920	8	15		1920	14	6		1920	14	13
1921	12	10		1921	5	14		1921	7	13		1921	8	16		1921	0	12		1921	16	2		1921	12	22
1922	11	13		1922	15	10		1922	6	22		1922	8	3		1922	6	9		1922	16	18		1922	13	27
1923	11	18		1923	14	12		1923	11	15		1923	8	20		1923	0	4		1923	19	15		1923	7	23
1924	12	1		1924	10	5		1924	15	8		1924	12	4		1924	0	3		1924	8	16		1924	2	8
1925	0	17		1925	12	15		1925	8	14		1925	14	14		1925	5	18		1925	10	19		1925	8	13
1926	7	22		1926	8	12		1926	4	0		1926	14	15		1926	3	14		1926	12	19		1926	14	25
1927	12	12		1927	3	2		1927	8	14		1927	10	1		1927	8	9		1927	20	11		1927	9	26
1928	12	15		1928	9	16		1928	9	13		1928	13	7		1928	8	13		1928	12	18		1928	11	21
1929	0	13		1929	8	9		1929	4	13		1929	9	11		1929	2	0		1929	1	8		1929	5	22
1930	6	2		1930	8	2		1930	9	16		1930	11	14		1930	3	9		1930	15	13		1930	10	27
1931	14	15		1931	2	12		1931	9	19		1931	17	13		1931	9	16		1931	19	11		1931	0	20
1932	5	13		1932	11	9		1932	14	13		1932	14	19		1932	9	20		1932	12	8		1932	4	22
1933	2	5		1933	5	18		1933	3	25		1933	11	12		1933	12	19		1933	10	17		1933	12	25
1934	5	8		1934	4	0		1934	2	14		1934	12	2		1934	9	12		1934	12	12		1934	11	33
1935	10	3		1935	6	13		1935	8	11		1935	12	12		1935	14	10		1935	11	12		1935	6	19
1936	9	17		1936	6	7		1936	7	15		1936	4	4		1936	14	5		1936	8	26		1936	9	33
1937	7	7		1937	7	8		1937	4	2		1937	11	10		1937	12	17		1937	5	13		1937	6	27
1938	6	0		1938	16	7		1938	2	18		1938	8	14		1938	6	3		1938	8	24		1938	11	24
1939	5	9		1939	15	21		1939	9	17		1939	19	5		1939	16	11		1939	12	8		1939	9	12
1940	20	7		1940	11	6		1940	9	17		1940	8	17		1940	13	10		1940	16	13		1940	4	0
1941	9	8		1941	9	13		1941	10	16		1941	9	9		1941	8	9		1941	7	13		1941	11	16
1942	4	10		1942	17	18		1942	0	9		1942	9	12		1942	6	16		1942	16	18		1942	10	18
1943	10	6		1943	9	9		1943	7	17		1943	5	12		1943	11	20		1943	21	17		1943	5	14
1944	16	12		1944	11	10		1944	5	17		1944	9	14		1944	8	13		1944	18	7		1944	7	11
1945	7	12		1945	6	8		1945	6	27		1945	8	7		1945	21	1		1945	5	16		1945	3	27
1946	11	8		1946	4	11		1946	4	18		1946	9	4		1946	6	5		1946	7	8		1946	13	13
1947	10	3		1947	8	10		1947	6	4		1947	9	16		1947	13	12		1947	12	22		1947	7	12
1948	6	8		1948	3	8		1948	11	12		1948	6	17		1948	14	10		1948	26	13		1948	7	20
1949	4	16		1949	7	9		1949	10	9		1949	16	11		1949	15	17		1949	4	14		1949	1	8
1950	3	11		1950	9	4		1950	6	21		1950	17	4		1950	16	8		1950	12	2		1950	18	15
1951	15	4		1951	9	8		1951	5	12		1951	17	19		1951	10	9		1951	12	19		1951	9	31
1952	0	10		1952	14	10		1952	1	19		1952	13	8		1952	16	21		1952	11	9		1952	9	6
1953	15	13		1953	4	8		1953	9	14		1953	23	16		1953	13	5		1953	10	13		1953	3	16
1954	11	12		1954	9	13		1954	13	13		1954	23	16		1954	16	15		1954	10	11		1954	8	12
1955	15	14		1955	9	21		1955	8	25		1955	18	16		1955	13	10		1955	15	2		1955	9	10
1956	1	5		1956	2	10		1956	5	13		1956	12	7		1956	15	16		1956	2	20		1956	6	17
1957	6	9		1957	14	13		1957	8	19		1957	10	0		1957	12	9		1957	11	5		1957	25	15
1958	16	2		1958	4	3		1958	2	20		1958	13	6		1958	18	4		1958	15	10		1958	17	17
1959	12	7		1959	0	9		1959	7	17		1959	16	11		1959	6	15		1959	0	12		1959	18	16
1960	11	8		1960	12	16		1960	5	30		1960	11	17		1960	0	17		1960	13	10		1960	17	4
1961	8	4		1961	0	2		1961	7	12		1961	12	11		1961	15	20		1961	7	17		1961	5	9
1962	7	13		1962	0	16		1962	9	20		1962	11	9		1962	12	15		1962	9	15		1962	5	13
1963	8	5		1963	11	11		1963	6	19		1963	23	7		1963	14	12		1963	6	6		1963	22	3
1964	15	11		1964	6	6		1964	9	33		1964	5	3		1964	13	8		1964	15	6		1964	8	14
1965	8	0		1965	1	9		1965	8	18		1965	0	14		1965	13	12		1965	6	8		1965	4	6
1966	13	5		1966	8	10		1966	5	0		1966	5	7		1966	13	15		1966	3	13		1966	14	8
1967	7	12		1967	0	20		1967	13	11		1967	11	13		1967	12	17		1967	10	11		1967	0	8
1968	2	11		1968	5	17		1968	4	24		1968	14	14		1968	12	17		1968	21	17		1968	11	0
1969	12	8		1969	8	4		1969	6	16		1969	12	3		1969	10	13		1969	17	11		1969	13	15
1970	14	4		1970	2	20		1970	8	22		1970	18	12		1970	7	18		1970	10	12		1970	16	12
1971	8	8		1971	12	15		1971	7	14		1971	15	13		1971	12	2		1971	8	20		1971	17	3
1972	8	0		1972	6	18		1972	9	9		1972	17	13		1972	9	0		1972	10	1		1972	8	11
1973	11	4		1973	13	11		1973	9	13		1973	10	11		1973	15	9		1973	15	10		1973	17	18
1974	7	0		1974	0	10		1974	11	20		1974	20	7		1974	14	17		1974	11	12		1974	11	14
1975	10	10		1975	9	0		1975	12	16		1975	10	18		1975	12	10		1975	12	17		1975	14	10
1976	9	4		1976	10	11		1976	4	23		1976	15	9		1976	15	9		1976	12	18		1976	16	15
1977	7	0		1977	10	7		1977	22	21		1977	13	13		1977	12	14		1977	17	2		1977	12	16
1978	11	4		1978	12	15		1978	7	17		1978	18	13		1978	7	4		1978	15	6		1978	18	11
1979	0	10		1979	10	31		1979	9	16		1979	24	4		1979	10	17		1979	17	2		1979	5	10
1980	7	5		1980	5	14		1980	3	15		1980	12	16		1980	11	21		1980	17	10		1980	13	8
1981	4	21		1981	12	19		1981	15	18		1981	9	11		1981	9	13		1981	20	21		1981	12	12
1982	15	3		1982	3	12		1982	12	21		1982	16	7		1982	14	16		1982	16	4		1982	4	9
1983	13	10		1983	4	22		1983	3	18		1983	9	6		1983	13	13		1983	8	16		1983	11	16
1984	6	3		1984	3	8		1984	12	16		1984	10	9		1984	13	14		1984	21	4		1984	8	17
1985	5	16		1985	6	25		1985	7	15		1985	11	6		1985	11	17		1985	17	10		1985	16	19
1986	13	13		1986	6	12		1986	12	17		1986	6	20		1986	8	12		1986	16	7		1986	1	19
1987	14	1		1987	13	25		1987	11	10		1987	17	21		1987	19	24		1987	21	7		1987	6	13
1988	8	7		1988	19	8		1988	12	15		1988	8	2		1988	13	7		1988	14	9		1988	2	19
1989	7	11		1989	6	16		1989	9	11		1989	11	8		1989	18	23		1989	14	18		1989	10	27
1990	7	14		1990	6	7		1990	11	8		1990	16	7		1990	19	8		1990	6	13		1990	3	23
1991	12	4		1991	11	17		1991	6	17		1991	5	0		1991	3	17		1991	14	1		1991	11	18
1992	8	12		1992	3	13		1992	3	17		1992	9	7		1992	12	8		1992	9	17		1992	19	18
1993	12	6		1993	1	8		1993	19	6		1993	14	7		1993	15	17		1993	23	11		1993	9	12
1994	15	0		1994	4	13		1994	11	16		1994	8	9		1994	14	11		1994	7	8		1994	11	14
1995	4	4		1995	11	8		1995	14	13		1995	14	9		1995	12	11		1995	10	20		1995	16	7
1996	11	8		1996	7	12		1996	14	23		1996	0	5		1996	5	10		1996	9	25		1996	9	16
[truncated: 3,964 more rows]

## Sheet: Fig. 4d
PolD wild type					PolD Y412A					PolD F586A					PolD R499A					PolD Double (Y412A/F586A)					PolD R1178A					PolD Triple (Y412A/F586A/R499A)
	ssDNA [Product] (nM)					ssDNA [Product] (nM)					ssDNA [Product] (nM)					ssDNA [Product] (nM)					ssDNA [Product] (nM)					ssDNA [Product] (nM)					ssDNA [Product] (nM)
Time (s)	Time course 1	Time course 2	Time course 3		Time (s)	Time course 1	Time course 2	Time course 3		Time (s)	Time course 1	Time course 2	Time course 3		Time (s)	Time course 1	Time course 2	Time course 3		Time (s)	Time course 1	Time course 2	Time course 3		Time (s)	Time course 1	Time course 2	Time course 3		Time (s)	Time course 1	Time course 2	Time course 3
0	0	0	0		0	0	0	0		0	0	0	0		0	0	0	0		0	0	0	0		0	0	0	0		0	0	0	0
1	12.928	8.408	7.744		15	34.128	36.952	35.88		15	32.6	33.728	33.168		15	8.896	13.8	24.296		15	5.136	10.552	5.08		1	6.71452	5.9735	12.4806		1	2.576	2.664	2.304
2.5	15.056	19.416	20.856		30	49.544	54.4	55.192		30	43.312	44.768	48.048		30	14.608	15.448	16.68		30	11.36	9.512	10.344		2.5	12.938	14.5951	12.5275		2.5	5.016	4.48	6.272
5	25.24	28.064	26.648		45	60.664	64.304	64.464		45	53.432	60.528	60.888		45	20.792	21.008	20.856		45	14.224	17.992	14.576		5	23.6009	23.4831	27.3777		5	8.816	8.432	7.672
10	40.536	41.208	39.76		60	67.664	70.272	70.576		60	61.608	63.544	61.568		60	26.832	24.336	23.536		60	19.312	18.624	18.416		10	44.1316	39.4892	45.0966		10	10.2	10.848	10.104
25	61.856	58.064	58.12		75	72.16	72.576	72.88		75	67.416	68.232	66.296		75	32.28	33.544	29.888		75	23.192	22.76	22.176		25	69.8071	65.4013	67.8085		25	13.424	13.168	12.608
40	73.976	74.072	73.128		90	75.216	75.224	75.864		90	71.104	70.36	72.704		90	35.256	33.696	35.872		90	27.424	26.336	26.496		40	77.3926	80	74.1408		40	14.936	15.944	15.256
100	80	70.672	79.504		105	76.168	77.008	77.552		105	73.744	74.144	74.888		105	40.184	37.568	38.88		105	30.168	30.272	30.496		100	80	80	80		100	17.432	17.928	17.768
	P/T [Product] (nM)					P/T [Product] (nM)					P/T [Product] (nM)					P/T [Product] (nM)					P/T [Product] (nM)					P/T [Product] (nM)					P/T [Product] (nM)
Time (s)	Time course 1	Time course 2	Time course 3		Time (s)	Time course 1	Time course 2	Time course 3		Time (s)	Time course 1	Time course 2	Time course 3		Time (s)	Time course 1	Time course 2	Time course 3		Time (s)	Time course 1	Time course 2	Time course 3		Time (s)	Time course 1	Time course 2	Time course 3		Time (s)	Time course 1	Time course 2
0	0	0	0		0	0	0	0		0	0	0	0		0	0	0	0		0	0	0	0		0	0	0	0		0	0	0
15	19.456	22.704	21.392		15	5.216	5.688	6.088		15	3.848	5.016	4.544		15	1.456	0.84	1.392		15	0.576	0.816	0.936		15	10.384	12.704	12.856		15	1016.32	1028.48
30	35.384	41.912	41.224		30	10.84	13.192	12.832		30	8.08	10.752	10.12		30	2.144	1.888	2.448		30	1.832	0.576	0.52		30	20.88	24.424	23.888		30	1953.92	1911.04
45	46.856	53.384	52.816		45	17.24	21.288	20.232		45	14.184	17.2	14.16		45	4.04	4.032	3.296		45	1.4	1.264	0.864		45	29.128	34.432	31.744		45	2754.56	2539.52
60	54.744	60.624	60.384		60	22.568	25.688	25.544		60	19.376	22.936	19.544		60	4.872	5.504	5.496		60	1.208	1.648	1.176		60	36.032	41.64	40.408		60	3331.2	3232.64
75	61.12	65.224	64.84		75	28.648	31.96	30.744		75	24.88	27.976	23.704		75	7.192	7.704	7.056		75	1.424	2.152	1.68		75	43.736	47.984	46.424		75	3838.72	3713.92
90	64.872	69.28	69.592		90	33.008	37.376	36.672		90	29.688	32.48	27.872		90	7.64	8.48	8.736		90	2.424	2.96	2.616		90	51.472	55.936	54.728		90	4474.88	4378.24
105	69.216	72.024	72.144		105	37.176	41.256	40.256		105	35.664	36.712	32.128		105	9.768	11.776	10.832		105	2.912	3.432	3.032		105	54.6	58.936	58.44		105	4714.88	4675.2
	P/T MM-1 [Product] (nM)					P/T MM-1 [Product] (nM)					P/T MM-1 [Product] (nM)					P/T MM-1 [Product] (nM)					P/T MM-1 [Product] (nM)					P/T MM-1 [Product] (nM)					P/T MM-1 [Product] (nM)
Time (s)	Time course 1	Time course 2	Time course 3		Time (s)	Time course 1	Time course 2	Time course 3		Time (s)	Time course 1	Time course 2	Time course 3		Time (s)	Time course 1	Time course 2	Time course 3		Time (s)	Time course 1	Time course 2	Time course 3		Time (s)	Time course 1	Time course 2	Time course 3		Time (s)	Time course 1	Time course 2	Time course 3
0	0	0	0		0	0	0	0		0	0	0	0		0	0	0	0		0	0	0	0		0	0	0	0		0	0	0	0
15	42.888	43.952	44.016		15	9.616	10.536	0		15	9	10.16	8.592		15	2.16	1.8	1.504		15	1.048	0.336	0		15	13.312	14.264	13.704		15	1.128	0.736	0.888
30	59.92	59.152	60.512		30	21.032	21.72	22.432		30	17.816	20.344	17.688		30	3.856	4.144	4.312		30	0.96	0.896	0.768		30	24.64	27.248	25.344		30	1.984	1.496	1.68
45	68.352	67.992	68.784		45	31.656	31.576	28.704		45	28.016	30.616	25.064		45	6.632	8.112	6.328		45	1.536	1.968	1.712		45	36.744	41.344	37.952		45	3.4	2.712	2.96
60	72.36	72.808	72.632		60	37.416	38.592	37.168		60	34.144	36.936	32.256		60	9.28	10.184	9.856		60	2.376	3.072	2.648		60	44.896	49.04	46.208		60	4.272	3.552	4.208
75	74.536	73.856	74.648		75	43.64	45.176	43.04		75	41.816	44.44	39.432		75	12.632	13.392	13.184		75	3.88	3.952	4.064		75	52.328	55.848	53.8		75	5.712	4.592	5.232
90	76.144	76.08	76.376		90	49.896	50.848	49.592		90	46.936	49.68	43.592		90	15.56	17.096	17.296		90	4.36	5.896	5.688		90	58.352	61.704	59.976		90	6.824	5.832	6.864
105	77.464	76.648	77.352		105	53.072	54.392	53.84		105	52.464	55.176	48.856		105	18.144	19.32	19.888		105	5.12	6.768	6.992		105	61.44	66.192	64.48		105	7.968	6.712	8.264

## Sheet: Fig. 4e
			Averaged values calculated from raw data presented in Fig. 4d
Mutant		kobs (sec-1) x 10-2			Relative kobs to wild type (%)
	ssDNA	P/T DNA	P/T DNA MM-1		ssDNA	P/T DNA	P/T DNA MM-1
wt	8.1	2.3	5.3		100	100	100
Y412A	3.9	0.5	1		48	22	19
F586A	3.4	0.4	0.7		42	17	13
R499A	1.4	0.12	0.22		17	5	4
Y412A/F586A	0.8	0.03	0.07		10	1	1
R1178A	7.6	0.9	1.2		94	40	23
Y412A/F586A/R499A	0	0	0		0	0	0
			Standard-deviations
Mutant		kobs (sec-1) x 10-2
	ssDNA	P/T DNA	P/T DNA MM-1
wt	1.1	0.3	0.1
Y412A	0.4	0.1	0.02
F586A	0.3	0.03	0.1
R499A	0.7	0.007	0.01
Y412A/F586A	0.2	0.003	0.01
R1178A	0.8	0.2	0.01
Y412A/F586A/R499A	0	0	0

## Sheet: Fig. 5c
		Assay 1		Assay 2
Mutant No	Mutation	Repaired ratio	Bypassed ratio	Repaired ratio	Bypassed ratio
60	wt	0.6482	0.3518	0.6005	0.3995
85	R1178A	0.6086	0.3914	0.6111	0.3889
92	P413A	0.4721	0.5279	0.5526	0.4474
87	P1107A	0.5309	0.4691	0.5888	0.4112
83	R1114A	0.44	0.56	0.5113	0.4887
79	Y412A	0.3008	0.6992	0.288	0.712
137	F586A	0.1699	0.8301	0.1788	0.8212
91	R499A	0.1732	0.8268	0.1534	0.8466
81	Double	0.0686	0.9314	0	1
155	Triple	0	1	0	1
47	Exo-	0	1	0	1
